# Supplementary material for: Ethyl 4-(3-butyrylthio­ureido)benzoate
Source: Acta Crystallogr Sect E Struct Rep Online. 2008 Jun 28;64(Pt 7):o1369. doi: 10.1107/S1600536808017868 (PMC2961839; doi:10.1107/S1600536808017868)
Supplement: Supplementary file 2 [file e-64-o1369-Isup2.hkl]

# 
# h,k,l, Fc-squared, Fo-squared, sigma(Fo-squared) and status flag 
# 
data_I
_shelx_title ' yderm in P-1' 
_shelx_refln_list_code          4 
_shelx_F_calc_maximum      104.04 
_exptl_crystal_F_000       312.00 
_reflns_d_resolution_high  0.6939 
 
loop_ 
 _symmetry_equiv_pos_as_xyz 
 'x, y, z' 
 '-x, -y, -z' 
 
_cell_length_a     7.9817 
_cell_length_b     9.8843 
_cell_length_c    11.0759 
_cell_angle_alpha 114.472 
_cell_angle_beta  101.156 
_cell_angle_gamma 102.277 
 
_shelx_F_squared_multiplier     1.000 
 
loop_ 
 _refln_index_h 
 _refln_index_k 
 _refln_index_l 
 _refln_F_squared_calc 
 _refln_F_squared_meas 
 _refln_F_squared_sigma 
 _refln_observed_status 
   1   0   0      229.59      243.94      3.67 o 
   2   0   0      285.34      318.25      6.75 o 
   3   0   0      128.79      135.18      2.62 o 
   4   0   0      433.22      431.26      3.59 o 
   5   0   0       32.77       43.08      2.66 o 
   6   0   0        2.67        1.94      3.76 o 
   7   0   0       78.61       76.12      4.98 o 
   8   0   0      124.67      130.64      5.43 o 
   9   0   0       12.40       16.25      4.80 o 
  10   0   0       16.11       11.71      7.57 o 
 -10   1   0        0.38        2.41      6.28 o 
  -9   1   0      119.23      124.98      5.89 o 
  -8   1   0        9.22        8.67      4.10 o 
  -7   1   0       47.48       39.29      3.92 o 
  -6   1   0       45.16       42.27      4.06 o 
  -5   1   0      603.30      609.12     12.89 o 
  -4   1   0      208.83      204.84      3.30 o 
  -3   1   0      437.09      439.36      3.78 o 
  -2   1   0        5.98        8.06      1.50 o 
   1   1   0        1.35        0.92      1.09 o 
   2   1   0      818.64      881.63     18.05 o 
   3   1   0        8.36        6.63      2.20 o 
   4   1   0        9.18        7.00      2.35 o 
   5   1   0       37.09       34.14      3.34 o 
   6   1   0      267.56      239.53      6.14 o 
   7   1   0      179.10      186.94      6.73 o 
   8   1   0        5.74        5.58      4.20 o 
   9   1   0       11.72       21.51      5.06 o 
  10   1   0       63.54       69.83      8.42 o 
 -10   2   0       49.02       56.13      7.14 o 
  -9   2   0      159.95      168.26      8.72 o 
  -8   2   0       18.67       16.76      4.16 o 
  -7   2   0        2.16        4.28      3.48 o 
  -6   2   0      300.22      298.27      6.40 o 
  -5   2   0       13.43       10.17      2.46 o 
  -4   2   0      409.49      428.75      4.82 o 
  -3   2   0      367.05      402.97      5.62 o 
  -1   2   0     1105.84     1137.38     10.75 o 
   0   2   0      565.14      584.49      4.37 o 
   1   2   0       83.95       97.34      1.76 o 
   2   2   0       20.69       22.95      2.15 o 
   3   2   0     1606.06     1790.46     21.47 o 
   4   2   0      135.34      150.23      4.55 o 
   5   2   0       90.31       79.93      4.65 o 
   6   2   0        3.66        3.11      3.47 o 
   7   2   0       29.60       31.56      4.77 o 
   8   2   0       50.29       51.93      4.89 o 
   9   2   0       22.72       19.08      5.21 o 
 -10   3   0       28.57       35.59      6.78 o 
  -9   3   0      184.49      195.30      8.03 o 
  -8   3   0       58.67       54.06      4.43 o 
  -7   3   0      561.32      573.84      6.30 o 
  -6   3   0        8.98        9.94      2.70 o 
  -5   3   0      125.59      118.24      3.37 o 
  -4   3   0       53.95       56.02      2.65 o 
  -3   3   0       81.96       90.36      2.69 o 
  -2   3   0      592.21      574.52      6.94 o 
  -1   3   0       67.92       69.24      1.61 o 
   0   3   0        5.10        3.02      0.87 o 
   1   3   0      689.42      733.67      8.86 o 
   2   3   0        0.16       -0.31      3.01 o 
   3   3   0       51.52       63.65      3.56 o 
   4   3   0      130.89      115.49      4.59 o 
   5   3   0        1.17        3.15      5.21 o 
   6   3   0       70.18       55.71      5.06 o 
   7   3   0       21.56       19.25      4.41 o 
   8   3   0        0.58        0.55      4.48 o 
   9   3   0        8.85       12.80      7.19 o 
 -10   4   0        2.60        8.84      9.98 o 
  -9   4   0       46.91       44.86      6.41 o 
  -8   4   0       28.08       24.07      4.25 o 
  -7   4   0      216.48      216.16      4.60 o 
  -6   4   0        1.53        2.24      3.63 o 
  -5   4   0      616.13      597.91     10.33 o 
  -4   4   0     1436.37     1613.47     15.03 o 
  -3   4   0     1002.59     1036.48      9.42 o 
  -2   4   0      504.35      508.63      7.36 o 
  -1   4   0      678.54      675.93      6.49 o 
   0   4   0       31.88       30.20      1.35 o 
   1   4   0     2118.72     2234.23     30.09 o 
   2   4   0      182.26      179.92      2.83 o 
   3   4   0      293.51      272.67      5.23 o 
   4   4   0       40.71       35.36      3.02 o 
   5   4   0       41.89       38.97      4.54 o 
   6   4   0       96.47       90.07      4.69 o 
   7   4   0       11.31        9.78      4.40 o 
   8   4   0       91.20       90.91      7.66 o 
 -10   5   0        0.03        1.50      6.63 o 
  -9   5   0       60.15       60.84      8.10 o 
  -8   5   0        0.44        5.55      5.22 o 
  -7   5   0       43.44       43.50      3.63 o 
  -6   5   0       33.90       33.37      3.44 o 
  -5   5   0       89.40       94.90      3.04 o 
  -4   5   0        0.04        2.05      2.96 o 
  -3   5   0       46.81       42.26      2.21 o 
  -2   5   0      573.36      596.76      5.31 o 
  -1   5   0       17.58       16.56      1.10 o 
   0   5   0      101.81       98.98      2.11 o 
   1   5   0     1013.24     1035.38     11.93 o 
   2   5   0       40.19       38.10      1.90 o 
   3   5   0      122.11      121.56      3.07 o 
   4   5   0      455.22      398.92     11.31 o 
   5   5   0      114.04       99.65      5.31 o 
   6   5   0       56.78       50.09      5.44 o 
   7   5   0       19.74       21.95      8.16 o 
 -10   6   0        2.17        3.99      6.76 o 
  -9   6   0      103.47      100.09      7.31 o 
  -8   6   0       29.46       31.05      5.02 o 
  -7   6   0      224.71      221.52      6.63 o 
  -6   6   0      125.93      133.70      5.15 o 
  -5   6   0      223.91      254.72      5.70 o 
  -4   6   0        0.02        2.74      6.26 o 
  -3   6   0      108.27       98.93      2.48 o 
  -2   6   0       60.37       60.94      2.37 o 
  -1   6   0      178.58      186.51      3.69 o 
   0   6   0       21.20       19.06      2.05 o 
   1   6   0       34.88       29.36      2.25 o 
   2   6   0        9.75        7.96      2.49 o 
   3   6   0       20.56       27.15      2.87 o 
   4   6   0       16.78       20.20      4.17 o 
   5   6   0       18.53       15.69      6.99 o 
   6   6   0        8.20        9.53      7.84 o 
 -10   7   0       12.41       18.97      7.09 o 
  -9   7   0       91.45       95.20      8.67 o 
  -8   7   0       79.88       88.05      5.92 o 
  -7   7   0       23.17       21.09      4.87 o 
  -6   7   0       17.98       15.54      5.38 o 
  -5   7   0      163.97      167.91      6.71 o 
  -4   7   0      661.63      688.05      8.48 o 
  -3   7   0       14.05       12.98      2.72 o 
  -2   7   0       46.31       42.47      1.99 o 
  -1   7   0      570.99      553.58      7.72 o 
   0   7   0       39.97       42.78      3.51 o 
   1   7   0       38.18       37.55      3.09 o 
   2   7   0      146.42      124.66      5.45 o 
   3   7   0        4.62        6.34      6.32 o 
   4   7   0        1.38        5.02      6.63 o 
   5   7   0       18.41       23.30      7.82 o 
   6   7   0       18.45       14.90      8.63 o 
  -9   8   0       14.22       13.11      7.63 o 
  -8   8   0      131.70      141.26      6.78 o 
  -7   8   0        2.96        1.73      7.83 o 
  -6   8   0      111.66      115.45      8.12 o 
  -5   8   0        6.40        6.10      4.58 o 
  -4   8   0      136.38      129.23      8.67 o 
  -3   8   0       56.19       52.96      2.87 o 
  -2   8   0      117.19      112.20      3.80 o 
  -1   8   0       10.07        6.78      2.61 o 
   0   8   0        1.23        1.74      2.89 o 
   1   8   0       44.66       45.43      4.03 o 
   2   8   0      155.42      155.92      7.03 o 
   3   8   0       12.38       13.20      6.86 o 
   4   8   0       41.03       53.94      8.50 o 
   5   8   0      329.68      399.33     21.75 o 
  -9   9   0        4.82       16.63      7.82 o 
  -8   9   0        6.07       12.54      5.71 o 
  -7   9   0       38.62       41.75      6.58 o 
  -6   9   0      180.37      169.35      7.58 o 
  -5   9   0       44.61       42.41      6.78 o 
  -4   9   0        4.08        4.62      2.99 o 
  -3   9   0        4.98        5.08      3.28 o 
  -2   9   0       38.17       37.29      3.24 o 
  -1   9   0      721.31      688.21     15.19 o 
   0   9   0       23.52       24.15      4.63 o 
   1   9   0       49.08       46.66      7.18 o 
   2   9   0       55.30       58.55      7.03 o 
   3   9   0      132.19      160.91     10.41 o 
   4   9   0        1.68        5.66     11.12 o 
  -9  10   0        0.07       13.46     12.18 o 
  -8  10   0       16.29       14.30      5.83 o 
  -7  10   0        0.33        2.06      6.15 o 
  -6  10   0        7.13        7.11      5.52 o 
  -5  10   0       12.53       11.55      3.71 o 
  -4  10   0        8.46        8.66      3.78 o 
  -3  10   0      114.83      108.70      8.26 o 
  -2  10   0        4.70        6.05      6.89 o 
  -1  10   0        4.44        6.95      4.87 o 
   0  10   0       16.74       13.27      4.93 o 
   1  10   0       24.88       24.43      6.34 o 
   2  10   0        2.32        1.56      7.60 o 
   3  10   0      137.49      157.14     14.65 o 
  -8  11   0       35.00       37.26      6.52 o 
  -7  11   0       85.91       92.91      8.33 o 
  -6  11   0        2.59        8.90     11.19 o 
  -5  11   0       26.36       26.99      8.23 o 
  -4  11   0       83.53       80.80      8.98 o 
  -3  11   0      572.30      544.92     30.29 o 
  -2  11   0       31.74       24.25      9.16 o 
  -1  11   0        8.14        6.46      7.62 o 
   0  11   0        3.32        6.26      7.98 o 
   1  11   0       41.54       54.49     12.43 o 
  -5  12   0      115.69      103.25     14.54 o 
  -4  12   0       10.92       13.63      8.64 o 
  -3  12   0       25.05       25.67      8.44 o 
  -2  12   0        8.95        4.47     12.00 o 
  -1  12   0       36.72       41.15     12.75 o 
   0 -12   1       31.34       30.66     12.21 o 
   1 -12   1        0.13       -0.89      7.74 o 
   2 -12   1        7.26        4.52      8.04 o 
   3 -12   1        1.81       -0.86      7.89 o 
   4 -12   1      129.92      132.40     15.84 o 
   5 -12   1      153.75      166.33     15.34 o 
  -2 -11   1       90.14      106.26     13.84 o 
  -1 -11   1        1.35        2.43      6.37 o 
   0 -11   1       15.36       16.19      7.59 o 
   1 -11   1       73.76       64.41     14.04 o 
   2 -11   1        0.89        2.43      6.87 o 
   3 -11   1       32.94       32.19      7.68 o 
   4 -11   1       14.51        9.48      7.03 o 
   5 -11   1        6.24        9.40     10.56 o 
   6 -11   1       31.19       35.72      7.32 o 
   7 -11   1        6.57        7.70      6.57 o 
   8 -11   1       45.18       44.33      6.66 o 
  -3 -10   1        3.33        2.11      6.68 o 
  -2 -10   1       14.23       10.04      6.21 o 
  -1 -10   1       34.24       43.55      6.20 o 
   0 -10   1       83.30       88.02      7.95 o 
   1 -10   1      179.31      169.08      8.57 o 
   2 -10   1      292.42      297.37     10.29 o 
   3 -10   1      368.61      358.90     10.73 o 
   4 -10   1        8.20        3.26      3.44 o 
   5 -10   1       99.32       99.54      5.57 o 
   6 -10   1        2.23        6.04      5.45 o 
   7 -10   1       16.19       18.72      5.34 o 
   8 -10   1        2.91        5.04      4.80 o 
   9 -10   1        6.94        1.21      7.11 o 
  -4  -9   1        4.35        8.10      8.14 o 
  -3  -9   1       16.40       18.69      7.40 o 
  -2  -9   1       83.55       85.24      5.57 o 
  -1  -9   1        9.53        7.31      6.28 o 
   0  -9   1       77.20       72.00      9.83 o 
   1  -9   1      116.59      115.58      7.31 o 
   2  -9   1      115.52      119.93      3.97 o 
   3  -9   1      294.46      288.31      5.47 o 
   4  -9   1        2.61        1.07      3.38 o 
   5  -9   1       73.72       68.12      4.35 o 
   6  -9   1        0.41        2.99      5.15 o 
   7  -9   1       26.83       23.91      4.52 o 
   8  -9   1        0.21        7.14      5.53 o 
   9  -9   1       38.97       51.98      6.64 o 
  -5  -8   1        3.05        4.19      8.12 o 
  -4  -8   1        4.30        7.34      6.94 o 
  -3  -8   1       12.89       19.59      6.74 o 
  -2  -8   1        0.07       -0.43      5.90 o 
  -1  -8   1      157.81      141.09      4.71 o 
   0  -8   1       25.56       27.86      2.94 o 
   1  -8   1       48.25       48.82      2.94 o 
   2  -8   1      189.16      193.49      4.93 o 
   3  -8   1       43.70       43.12      2.50 o 
   4  -8   1      143.00      139.74      4.15 o 
   5  -8   1       20.92       21.61      3.81 o 
   6  -8   1       60.09       64.49      6.31 o 
   7  -8   1        0.06        9.26      9.43 o 
   8  -8   1       70.70       72.68      6.16 o 
   9  -8   1       11.62       10.22      7.34 o 
  -6  -7   1       99.27       97.10     11.98 o 
  -5  -7   1       35.72       39.73      7.55 o 
  -4  -7   1      201.77      198.39      9.30 o 
  -3  -7   1        5.46       -1.33      5.60 o 
  -2  -7   1       24.68       16.45      2.48 o 
  -1  -7   1       69.84       71.88      3.10 o 
   0  -7   1      134.69      136.47      3.92 o 
   1  -7   1      414.24      411.04      5.82 o 
   2  -7   1       30.48       30.64      2.08 o 
   3  -7   1       14.84       12.61      2.56 o 
   4  -7   1        1.15       -0.11      3.99 o 
   5  -7   1        9.74        8.92      4.58 o 
   6  -7   1      235.04      233.97      6.51 o 
   7  -7   1        0.35        4.11      5.39 o 
   8  -7   1       33.73       27.14      5.30 o 
   9  -7   1        4.77        4.34      6.10 o 
  10  -7   1       28.47       28.40      8.48 o 
  -7  -6   1       22.03       23.43      6.81 o 
  -6  -6   1       66.69       68.97      9.75 o 
  -5  -6   1       22.20       18.38      6.61 o 
  -4  -6   1      256.08      259.93      7.53 o 
  -3  -6   1        9.02       14.19      2.38 o 
  -2  -6   1      120.81      110.73      3.01 o 
  -1  -6   1       97.55       91.06      2.38 o 
   0  -6   1      671.35      659.04      8.37 o 
   1  -6   1      266.84      285.05      3.52 o 
   2  -6   1      859.57      839.38      7.98 o 
   3  -6   1       18.00       14.56      2.09 o 
   4  -6   1      215.35      215.17      6.23 o 
   5  -6   1        0.01        1.32      5.74 o 
   6  -6   1      237.54      238.85      4.92 o 
   7  -6   1      104.96      102.65      5.59 o 
   8  -6   1        2.07        2.93      6.39 o 
   9  -6   1       12.64        9.89      6.16 o 
  10  -6   1       19.25       21.38      7.20 o 
  -8  -5   1        7.70        6.63     10.68 o 
  -7  -5   1        2.19        8.15      7.68 o 
  -6  -5   1        1.60        7.11      5.10 o 
  -5  -5   1      221.98      151.36      5.67 o 
  -4  -5   1       62.04       61.80      4.83 o 
  -3  -5   1      102.42      100.26      2.81 o 
  -2  -5   1       12.21       19.06      2.00 o 
  -1  -5   1        2.73        4.32      1.26 o 
   0  -5   1     1189.98     1233.24      7.41 o 
   1  -5   1      156.38      141.37      1.87 o 
   2  -5   1      433.73      422.65      7.54 o 
   3  -5   1       25.94       24.62      3.08 o 
   4  -5   1     2224.32     2315.37     12.61 o 
   5  -5   1      143.24      137.73      5.33 o 
   6  -5   1      205.46      204.00      4.52 o 
   7  -5   1       44.95       43.08      3.63 o 
   8  -5   1       97.76      105.57      7.62 o 
   9  -5   1        3.48        4.02      5.88 o 
  10  -5   1        0.78        0.67      7.77 o 
  -8  -4   1       55.51       66.86      7.23 o 
  -7  -4   1       13.86       12.85      4.31 o 
  -6  -4   1      173.65      175.89      6.34 o 
  -5  -4   1       32.10       33.76      4.16 o 
  -4  -4   1       43.33       38.50      1.82 o 
  -3  -4   1        0.82        1.80      1.54 o 
  -2  -4   1      434.81      441.73      6.74 o 
  -1  -4   1     3681.84     3946.42     37.35 o 
   0  -4   1      634.94      690.05      5.14 o 
   1  -4   1      587.24      600.17      5.58 o 
   2  -4   1        0.19        0.49      1.54 o 
   3  -4   1        8.82        8.06      1.62 o 
   4  -4   1      237.64      254.02      6.63 o 
   5  -4   1       53.85       56.89      3.23 o 
   6  -4   1      209.23      200.76      8.76 o 
   7  -4   1       50.97       53.35      3.44 o 
   8  -4   1        4.80        6.29      5.27 o 
   9  -4   1      128.95      124.43      7.37 o 
  10  -4   1       70.65       76.22      7.62 o 
  -9  -3   1       37.35       30.85      7.33 o 
  -8  -3   1       56.85       56.48      5.92 o 
  -7  -3   1      458.76      420.81     10.91 o 
  -6  -3   1       36.84       39.32      4.04 o 
  -5  -3   1      271.13      260.19      6.12 o 
  -4  -3   1        2.91        4.08      3.16 o 
  -3  -3   1      201.45      181.42      4.76 o 
  -2  -3   1     3405.97     3630.05     26.36 o 
  -1  -3   1       53.27       58.49      1.47 o 
   0  -3   1      604.99      582.39      7.59 o 
   1  -3   1        4.73        3.06      0.85 o 
   2  -3   1     3519.51     3687.75     36.73 o 
   3  -3   1        8.65        7.78      1.13 o 
   4  -3   1        0.81        2.79      1.78 o 
   5  -3   1       13.22       14.05      2.52 o 
   6  -3   1       11.07       12.50      2.79 o 
   7  -3   1      186.72      182.86      4.67 o 
   8  -3   1       33.37       36.60      5.67 o 
   9  -3   1      156.44      155.89     10.70 o 
  10  -3   1       16.09       20.12      6.51 o 
 -10  -2   1        4.02        0.11      7.15 o 
  -9  -2   1       12.97       11.71      4.99 o 
  -8  -2   1        0.04        3.83      6.41 o 
  -7  -2   1       21.95       22.49      4.55 o 
  -6  -2   1       10.27       11.56      3.55 o 
  -5  -2   1      435.50      435.58      4.43 o 
  -4  -2   1       40.26       47.16      3.47 o 
  -3  -2   1     5003.55     5133.13     13.87 o 
  -2  -2   1       21.12       15.08      1.67 o 
  -1  -2   1     1962.93     2034.51     24.57 o 
   0  -2   1       14.92       16.58      0.86 o 
   1  -2   1       67.73       65.86      0.98 o 
   2  -2   1     1081.69     1132.73     17.55 o 
   3  -2   1        1.63        3.90      1.88 o 
   4  -2   1      166.26      157.90      3.00 o 
   5  -2   1      142.44      151.36      3.30 o 
   6  -2   1       55.50       54.74      3.71 o 
   7  -2   1      164.62      162.24      5.03 o 
   8  -2   1      149.84      157.84      5.58 o 
   9  -2   1       94.07       98.19      6.96 o 
  10  -2   1        4.33        8.77      5.69 o 
 -10  -1   1        4.15        3.08      7.29 o 
  -9  -1   1      148.32      136.13      6.16 o 
  -8  -1   1       64.62       60.26      5.47 o 
  -7  -1   1        2.03        3.00      4.01 o 
  -6  -1   1       44.23       40.93      4.32 o 
  -5  -1   1        8.53        9.26      1.62 o 
  -4  -1   1     1185.68     1279.16     15.90 o 
  -3  -1   1      734.57      717.12      4.75 o 
  -2  -1   1       23.85       26.54      1.40 o 
  -1  -1   1      212.74      229.13      1.92 o 
   1  -1   1     1347.55     1501.86     10.67 o 
   2  -1   1     1252.53     1381.13     20.49 o 
   3  -1   1      945.40      958.70      5.93 o 
   4  -1   1        2.19        2.22      1.39 o 
   5  -1   1     1277.93     1260.21      8.71 o 
   6  -1   1       75.41       79.70      3.96 o 
   7  -1   1      394.10      383.71      6.67 o 
   8  -1   1      149.40      144.18      5.48 o 
   9  -1   1       50.94       42.96      6.24 o 
  10  -1   1       98.10       99.88      7.69 o 
 -10   0   1        1.77       -0.31      6.35 o 
  -9   0   1       57.04       54.19      5.21 o 
  -8   0   1        0.01        2.97      5.29 o 
  -7   0   1      160.84      166.29      5.85 o 
  -6   0   1       61.35       62.07      4.28 o 
  -5   0   1      712.86      710.12      6.61 o 
  -4   0   1       34.18       28.81      1.86 o 
  -3   0   1      140.60      152.52      2.25 o 
  -2   0   1      502.00      510.30      5.61 o 
  -1   0   1      793.73      865.22      6.83 o 
   1   0   1      220.70      235.34      2.80 o 
   2   0   1      778.94      844.74      9.81 o 
   3   0   1       34.62       39.32      2.03 o 
   4   0   1       51.68       57.94      2.62 o 
   5   0   1        8.98        6.06      2.94 o 
   6   0   1        9.91        8.60      3.45 o 
   7   0   1      504.72      499.42      7.51 o 
   8   0   1      137.77      127.71      5.49 o 
   9   0   1       83.00       79.01      5.92 o 
  10   0   1       16.16       22.41      8.63 o 
 -10   1   1      143.91      155.20      8.25 o 
  -9   1   1       68.00       72.83      5.42 o 
  -8   1   1       29.40       32.94      4.95 o 
  -7   1   1       66.24       59.25      4.83 o 
  -6   1   1      118.87      130.30      4.95 o 
  -5   1   1      532.18      521.15      6.63 o 
  -4   1   1      261.09      274.82      4.58 o 
  -3   1   1      122.24      105.84      3.02 o 
  -2   1   1     2646.86     2782.39     41.09 o 
  -1   1   1     2433.26     2618.11     32.03 o 
   0   1   1      155.21      171.51      1.20 o 
   1   1   1      910.20      993.27     10.42 o 
   2   1   1      452.37      461.49      5.03 o 
   3   1   1      630.42      641.25     13.93 o 
   4   1   1       12.22        7.27      3.23 o 
   5   1   1       49.50       45.37      4.28 o 
   6   1   1      136.19      117.53      5.31 o 
   7   1   1      308.32      297.39      6.44 o 
   8   1   1       11.19        9.08      3.89 o 
   9   1   1        3.31        8.15      5.46 o 
 -10   2   1       58.74       62.50      7.10 o 
  -9   2   1       40.74       40.85      5.56 o 
  -8   2   1      200.04      196.98      9.38 o 
  -7   2   1       21.37       22.53      4.27 o 
  -6   2   1       30.73       28.34      1.48 o 
  -5   2   1       65.10       53.56      1.78 o 
  -4   2   1      519.65      548.37     24.13 o 
  -3   2   1      169.56      168.38      4.57 o 
  -2   2   1     3494.09     3591.64     16.11 o 
  -1   2   1      456.36      462.85      6.43 o 
   0   2   1     2278.75     2432.46     24.90 o 
   1   2   1     1007.47     1138.51     15.56 o 
   2   2   1      380.61      457.43      4.45 o 
   3   2   1      135.35      114.79      3.91 o 
   4   2   1       24.10       21.60      3.63 o 
   5   2   1      214.92      195.69      5.86 o 
   6   2   1       94.95       84.04      4.48 o 
   7   2   1        2.52        5.23      3.49 o 
   8   2   1        1.79        6.84      5.20 o 
   9   2   1        1.02        4.78      5.61 o 
 -10   3   1        0.11        0.66      6.35 o 
  -9   3   1        9.87        8.94      4.56 o 
  -8   3   1       63.17       63.06      4.59 o 
  -7   3   1        1.70        1.00      3.09 o 
  -6   3   1       33.23       32.97      1.56 o 
  -5   3   1       35.61       43.49      4.17 o 
  -4   3   1      120.64      129.99      6.02 o 
  -3   3   1      194.05      216.77      4.14 o 
  -2   3   1     1293.43     1274.35     10.94 o 
  -1   3   1        0.48        0.24      1.61 o 
   0   3   1     1224.28     1246.25      4.91 o 
   1   3   1      112.63      109.20      2.78 o 
   2   3   1      232.92      234.53      4.27 o 
   3   3   1       79.20       76.91      3.12 o 
   4   3   1       37.76       36.75      3.33 o 
   5   3   1      627.46      589.28      7.93 o 
   6   3   1       49.39       53.73      3.79 o 
   7   3   1        4.51        4.80      4.24 o 
   8   3   1       84.88       96.88      6.93 o 
   9   3   1       33.33       31.15     11.98 o 
 -10   4   1       64.12       65.77      7.20 o 
  -9   4   1       36.33       38.54      6.31 o 
  -8   4   1       15.04       16.06      4.20 o 
  -7   4   1        0.05        1.85      3.14 o 
  -6   4   1       80.32       82.75      3.86 o 
  -5   4   1       61.55       64.19      3.92 o 
  -4   4   1      391.48      382.41      6.03 o 
  -3   4   1       75.19       80.12      2.74 o 
  -2   4   1      144.78      166.17      3.30 o 
  -1   4   1      298.27      298.95      3.61 o 
   0   4   1      845.22      932.33     11.44 o 
   1   4   1      118.19      123.50      4.44 o 
   2   4   1        3.14        3.35      2.03 o 
   3   4   1      289.40      289.27      4.69 o 
   4   4   1       93.75       90.88      3.92 o 
   5   4   1      170.06      157.58      5.44 o 
   6   4   1       94.90       95.73      5.96 o 
   7   4   1       36.59       42.55      6.03 o 
   8   4   1       61.01       71.07     12.62 o 
 -10   5   1       41.99       47.20      6.96 o 
  -9   5   1       36.89       36.77      6.18 o 
  -8   5   1        0.29        3.35      4.48 o 
  -7   5   1       90.43       89.05      4.11 o 
  -6   5   1       53.61       55.33      4.46 o 
  -5   5   1        0.79       -0.57      3.51 o 
  -4   5   1      518.48      507.86      6.85 o 
  -3   5   1        3.95        1.79      2.51 o 
  -2   5   1       78.54       77.74      2.39 o 
  -1   5   1      226.54      195.39      7.68 o 
   0   5   1        4.26        1.45      2.45 o 
   1   5   1        7.58        7.75      2.56 o 
   2   5   1       49.86       46.71      2.34 o 
   3   5   1      234.34      207.46      5.76 o 
   4   5   1        8.92       13.07      4.39 o 
   5   5   1       60.99       57.24      5.35 o 
   6   5   1        2.05        8.12      5.12 o 
   7   5   1        0.90        5.32      8.34 o 
 -10   6   1        2.54        7.79      6.79 o 
  -9   6   1       65.10       68.49      6.96 o 
  -8   6   1       33.09       35.05      5.13 o 
  -7   6   1      179.99      188.01      5.55 o 
  -6   6   1        8.69       11.55      4.01 o 
  -5   6   1        0.10       -2.02      4.25 o 
  -4   6   1       45.38       41.47      3.43 o 
  -3   6   1       43.74       45.09      2.80 o 
  -2   6   1      369.78      394.65      4.20 o 
  -1   6   1      586.29      574.73      8.42 o 
   0   6   1       72.68       71.88      3.12 o 
   1   6   1      877.84      911.36     10.29 o 
   2   6   1      250.97      235.91      5.31 o 
   3   6   1      173.85      164.08      4.52 o 
   4   6   1       83.32       93.20      5.59 o 
   5   6   1        2.72        7.17      6.94 o 
   6   6   1        3.73        2.08      7.96 o 
 -10   7   1        7.36        4.06      8.10 o 
  -9   7   1        4.65        9.65      9.46 o 
  -8   7   1       13.91       10.08      4.97 o 
  -7   7   1        6.16        4.87      4.36 o 
  -6   7   1        6.30        8.98      5.33 o 
  -5   7   1       44.23       43.33      5.27 o 
  -4   7   1      143.50      141.74      4.44 o 
  -3   7   1        6.56        6.15      2.46 o 
  -2   7   1      173.17      154.69      8.22 o 
  -1   7   1      275.40      271.99      4.61 o 
   0   7   1       45.25       42.77      3.46 o 
   1   7   1       45.21       35.61      3.39 o 
   2   7   1       51.82       45.10      3.95 o 
   3   7   1      207.32      206.62      9.63 o 
   4   7   1       31.14       24.39      7.53 o 
   5   7   1       40.72       43.09      8.70 o 
  -9   8   1       34.08       35.87      8.14 o 
  -8   8   1        1.56        2.14      5.35 o 
  -7   8   1        1.38        5.76      8.01 o 
  -6   8   1       18.88       19.06      5.54 o 
  -5   8   1       39.79       30.55      4.48 o 
  -4   8   1       14.64       15.95      2.83 o 
  -3   8   1       94.95       88.72      3.24 o 
  -2   8   1        0.15        1.81      3.04 o 
  -1   8   1      169.24      174.95      4.29 o 
   0   8   1        0.88        2.37      3.23 o 
   1   8   1        0.50        0.96      4.26 o 
   2   8   1       19.00       17.53      6.95 o 
   3   8   1       88.16       97.06      8.72 o 
   4   8   1      132.52      160.82     11.90 o 
  -9   9   1       10.96       15.47      8.01 o 
  -8   9   1       56.56       68.95      7.85 o 
  -7   9   1       55.63       55.88      6.72 o 
  -6   9   1       98.16      103.03      6.86 o 
  -5   9   1       38.14       37.58      3.69 o 
  -4   9   1      114.91      100.76      4.31 o 
  -3   9   1       60.42       56.29      3.77 o 
  -2   9   1       11.15       11.43      3.24 o 
  -1   9   1      149.52      126.85      6.32 o 
   0   9   1       24.67       25.08      4.98 o 
   1   9   1       46.21       33.77      6.13 o 
   2   9   1        3.53        8.51      6.13 o 
   3   9   1       32.16       46.95      8.94 o 
  -9  10   1        5.94       12.85     11.74 o 
  -7  10   1        0.74        2.11      6.05 o 
  -6  10   1       12.04       17.42      5.05 o 
  -5  10   1        7.74        8.47      4.28 o 
  -4  10   1       30.58       27.93      4.31 o 
  -3  10   1        0.02        7.23     10.06 o 
  -2  10   1      146.25      139.87      6.96 o 
  -1  10   1        2.24        4.60      5.06 o 
   0  10   1       60.06       59.95      8.29 o 
   1  10   1      101.82      115.24      7.84 o 
   2  10   1      144.40      146.85     15.16 o 
  -8  11   1        1.73       -0.04      6.86 o 
  -7  11   1        0.68        2.33      8.89 o 
  -6  11   1        6.14        8.17     11.48 o 
  -5  11   1       18.03       14.69      8.23 o 
  -4  11   1      127.45      128.53      9.91 o 
  -3  11   1      231.17      228.60     15.85 o 
  -2  11   1        4.80        2.56      5.78 o 
  -1  11   1        3.05        9.67      6.14 o 
   0  11   1       99.80      132.95     15.03 o 
   1 -13   2        7.60       13.31     11.79 o 
   3 -13   2        5.92       18.03     11.89 o 
   4 -13   2        9.86       18.47     12.31 o 
  -2 -12   2      199.73      135.31     15.65 o 
  -1 -12   2       24.61       27.33     11.27 o 
   0 -12   2      113.56      125.71     13.91 o 
   1 -12   2       21.21       20.69      7.88 o 
   2 -12   2       59.85       67.34     12.56 o 
   3 -12   2        0.19        0.23      7.47 o 
   4 -12   2       41.40       48.04      8.25 o 
   5 -12   2       10.70        3.24     11.22 o 
   6 -12   2        5.30       13.70     11.37 o 
   7 -12   2        0.26        4.82     10.63 o 
  -3 -11   2       15.80       17.39     11.79 o 
  -2 -11   2        1.38        2.82      7.83 o 
  -1 -11   2        6.89        7.16      6.05 o 
   0 -11   2      109.73      111.90      8.51 o 
   1 -11   2       73.13       70.44      7.68 o 
   2 -11   2       34.85       39.19      7.35 o 
   3 -11   2        6.58        9.63      6.92 o 
   4 -11   2       33.19       29.71      7.27 o 
   5 -11   2       26.36       30.43     10.52 o 
   6 -11   2        0.91       -0.04     10.23 o 
   7 -11   2       35.66       32.60      7.95 o 
   8 -11   2      137.71      158.08     11.86 o 
  -3 -10   2        0.89        3.39      7.28 o 
  -2 -10   2       19.13       19.00      5.87 o 
  -1 -10   2        5.10        4.00      6.44 o 
   0 -10   2        2.44        0.30      6.24 o 
   1 -10   2       86.50       78.31      7.22 o 
   2 -10   2      127.21      135.40      7.83 o 
   3 -10   2       46.23       39.91      6.84 o 
   4 -10   2       12.76        7.65      3.63 o 
   5 -10   2       90.01       87.50      5.41 o 
   6 -10   2        6.81        4.36      4.91 o 
   7 -10   2        4.44        6.86      4.46 o 
   8 -10   2      227.84      256.50      7.51 o 
   9 -10   2        4.39        3.73     11.40 o 
  -4  -9   2       16.00       14.68      7.64 o 
  -3  -9   2       19.25       22.94      7.07 o 
  -2  -9   2      123.55      144.81      6.00 o 
  -1  -9   2      300.38      278.76      9.37 o 
   0  -9   2       65.99       78.31      8.96 o 
   1  -9   2        0.26        3.05      5.41 o 
   2  -9   2       10.74        9.27      2.60 o 
   3  -9   2       18.84       16.74      2.96 o 
   4  -9   2        4.87        3.77      2.96 o 
   5  -9   2       10.08        8.61      3.73 o 
   6  -9   2       88.34       95.62      9.17 o 
   7  -9   2        0.17        0.38      4.65 o 
   8  -9   2       11.60       12.37      4.86 o 
   9  -9   2        3.99        7.47      6.15 o 
  -5  -8   2       77.76       80.42      8.61 o 
  -4  -8   2       37.57       32.21     11.15 o 
  -3  -8   2      166.79      171.56      8.89 o 
  -2  -8   2       52.76       48.64      5.40 o 
  -1  -8   2      344.73      361.90     14.09 o 
   0  -8   2       85.00       84.60      3.41 o 
   1  -8   2      356.70      337.04      4.39 o 
   2  -8   2      165.53      158.61      3.45 o 
   3  -8   2      169.79      164.46      3.67 o 
   4  -8   2       44.06       37.70      3.59 o 
   5  -8   2       29.22       26.81      3.90 o 
   6  -8   2      574.21      591.36     13.11 o 
   7  -8   2       15.03       15.12      4.29 o 
   8  -8   2        2.00        6.85      5.33 o 
   9  -8   2       15.70       15.87      6.07 o 
  -6  -7   2        6.64        1.83      7.73 o 
  -5  -7   2        7.96        4.49      6.64 o 
  -4  -7   2       11.90        9.00      6.22 o 
  -3  -7   2      126.48       91.54      6.92 o 
  -2  -7   2        8.28        6.29      2.49 o 
  -1  -7   2      437.92      407.58     11.34 o 
   0  -7   2       55.87       60.84      2.38 o 
   1  -7   2      515.31      515.97      6.25 o 
   2  -7   2      121.17      110.85      3.05 o 
   3  -7   2      374.51      372.62      6.30 o 
   4  -7   2        3.10        4.17      3.23 o 
   5  -7   2        0.39        0.09      3.82 o 
   6  -7   2        4.47        1.93      3.57 o 
   7  -7   2       60.50       60.84      4.76 o 
   8  -7   2       21.45       19.54      4.55 o 
   9  -7   2        5.01        6.07      5.26 o 
  -7  -6   2       26.97       34.76      6.73 o 
  -6  -6   2        5.46        7.94      6.96 o 
  -5  -6   2       92.57       90.19      7.72 o 
  -4  -6   2       32.48       27.21      3.73 o 
  -3  -6   2       55.83       62.41      2.73 o 
  -2  -6   2       83.17       78.81      2.42 o 
  -1  -6   2      144.11      139.76      2.80 o 
   0  -6   2      145.53      153.43      2.59 o 
   1  -6   2        6.33        4.19      1.14 o 
   2  -6   2       42.20       47.36      2.22 o 
   3  -6   2      386.56      385.20      6.21 o 
   4  -6   2      345.22      355.88      5.99 o 
   5  -6   2      877.35      884.20      9.61 o 
   6  -6   2      236.43      240.78      6.49 o 
   7  -6   2      241.36      244.97      6.91 o 
   8  -6   2        7.48        6.32      4.55 o 
   9  -6   2      208.60      204.71      7.50 o 
  10  -6   2        0.69        3.94      7.95 o 
  -8  -5   2       52.16       46.66      7.05 o 
  -7  -5   2       30.96       32.03      6.31 o 
  -6  -5   2      121.73      119.07      5.08 o 
  -5  -5   2       24.40        8.57      3.76 o 
  -4  -5   2       33.13       31.39      3.64 o 
  -3  -5   2      878.55      858.60     22.59 o 
  -2  -5   2        7.93        7.17      1.26 o 
  -1  -5   2       94.27       78.90      2.43 o 
   0  -5   2       52.22       43.18      0.97 o 
   1  -5   2      199.98      179.25      5.07 o 
   2  -5   2      193.31      201.58      3.89 o 
   3  -5   2      351.91      385.88      4.13 o 
   4  -5   2      291.38      299.65      5.87 o 
   5  -5   2      139.08      136.43      3.61 o 
   6  -5   2       53.19       58.51      3.31 o 
   7  -5   2       43.00       42.10      4.39 o 
   8  -5   2        3.23        4.58      4.70 o 
   9  -5   2        5.91        6.00      5.09 o 
  10  -5   2        5.32        4.74      5.80 o 
  -9  -4   2        8.96       11.27     11.41 o 
  -8  -4   2       48.05       48.84      8.00 o 
  -7  -4   2        3.51       11.78      4.09 o 
  -6  -4   2      336.69      296.18      6.66 o 
  -5  -4   2      118.97      106.38      4.74 o 
  -4  -4   2      393.98      382.94      6.14 o 
  -3  -4   2       30.73       28.53      2.46 o 
  -1  -4   2      288.31      273.87      2.81 o 
   0  -4   2      824.52      817.83      9.40 o 
   1  -4   2      572.68      551.07      2.96 o 
   2  -4   2      256.91      261.21      3.86 o 
   3  -4   2     4364.84     4408.71     17.23 o 
   4  -4   2      549.89      532.28     10.55 o 
   5  -4   2      463.10      459.70      5.90 o 
   6  -4   2       15.58       12.69      2.89 o 
   7  -4   2      212.16      201.48      9.80 o 
   8  -4   2       39.41       39.31      5.67 o 
   9  -4   2       21.17       15.74      5.34 o 
  10  -4   2        0.39        5.48      7.96 o 
  -9  -3   2        0.97        3.32      5.70 o 
  -8  -3   2        4.14        4.68      4.76 o 
  -7  -3   2       74.19       54.12      4.53 o 
  -6  -3   2       20.18       22.08      3.55 o 
  -5  -3   2       46.11       47.86      3.64 o 
  -4  -3   2      164.61      153.64      3.78 o 
  -3  -3   2      797.40      828.55      6.09 o 
  -2  -3   2      207.71      197.41      2.44 o 
  -1  -3   2      132.33      148.16      2.44 o 
   0  -3   2     2637.76     2729.76     25.45 o 
   1  -3   2     1471.77     1580.59     16.01 o 
   2  -3   2     1019.07     1096.04     15.82 o 
   3  -3   2      286.75      293.51      7.46 o 
   4  -3   2      513.02      511.87      4.71 o 
   5  -3   2      499.97      525.93      7.47 o 
   6  -3   2        0.03       -0.68      3.29 o 
   7  -3   2       52.39       54.94      4.03 o 
   8  -3   2        1.95        0.06      6.23 o 
   9  -3   2        0.03        1.39      6.92 o 
  10  -3   2       72.15       80.37      6.84 o 
 -10  -2   2       21.93       28.61      6.40 o 
  -9  -2   2       15.04       14.87      5.44 o 
  -8  -2   2      113.24      104.42      6.09 o 
  -7  -2   2       64.95       64.87      5.07 o 
  -6  -2   2       64.50       63.54      4.17 o 
  -5  -2   2       57.36       48.78      2.15 o 
  -4  -2   2       32.68       36.83      2.51 o 
  -3  -2   2        4.21        3.96      1.97 o 
  -2  -2   2      552.18      583.48      6.11 o 
  -1  -2   2       23.72       33.63      1.02 o 
   0  -2   2     4124.72     4114.39     20.45 o 
   1  -2   2     8187.91     8592.24     37.04 o 
   2  -2   2        0.19        0.63      1.89 o 
   3  -2   2       48.09       48.47      1.89 o 
   4  -2   2      507.69      492.13      4.45 o 
   5  -2   2       16.90       13.80      2.77 o 
   6  -2   2      371.12      369.84      5.87 o 
   7  -2   2      381.09      372.66      6.46 o 
   8  -2   2       43.51       42.42      4.98 o 
   9  -2   2        0.12        1.09      5.08 o 
  10  -2   2       31.69       32.06     12.47 o 
 -10  -1   2       15.75       18.18      7.44 o 
  -9  -1   2      107.82      106.77      6.60 o 
  -8  -1   2       40.21       40.59      4.96 o 
  -7  -1   2      103.91      100.95      7.79 o 
  -6  -1   2      122.20      111.30      4.23 o 
  -5  -1   2      699.93      716.14      5.48 o 
  -4  -1   2      470.39      483.03      3.63 o 
  -3  -1   2       39.58       38.86      1.58 o 
  -2  -1   2     1713.25     1842.63     25.53 o 
  -1  -1   2       76.19       81.91      1.01 o 
   0  -1   2      152.16      128.47      1.20 o 
   1  -1   2     1063.77     1258.50     11.95 o 
   2  -1   2      158.73      156.89      2.16 o 
   3  -1   2      516.78      573.22      5.35 o 
   4  -1   2      108.50      125.57      2.86 o 
   5  -1   2       16.05       16.54      2.11 o 
   6  -1   2       13.21       11.16      3.35 o 
   7  -1   2      268.65      269.09      5.47 o 
   8  -1   2        0.48        1.87      3.77 o 
   9  -1   2      109.17      111.48      6.44 o 
  10  -1   2       36.56       31.27     12.84 o 
 -10   0   2        7.03       11.13      5.25 o 
  -9   0   2       14.97       15.05      5.26 o 
  -8   0   2        0.49       -0.18      5.56 o 
  -7   0   2        0.02        0.29      8.27 o 
  -6   0   2       52.87       42.90      3.10 o 
  -5   0   2      342.79      335.92      5.38 o 
  -4   0   2        7.20        4.44      1.78 o 
  -3   0   2      251.75      241.07      3.15 o 
  -2   0   2    10824.75    11272.01    187.80 o 
  -1   0   2     3783.00     4032.27     35.14 o 
   0   0   2      130.60      172.68      1.84 o 
   1   0   2      113.26      133.01      1.90 o 
   2   0   2      179.00      165.65      2.72 o 
   3   0   2      278.88      268.50      3.35 o 
   4   0   2      297.00      296.32      4.28 o 
   5   0   2      283.66      277.59      5.94 o 
   6   0   2       70.98       72.02      4.34 o 
   7   0   2       30.01       25.46      3.70 o 
   8   0   2       41.67       39.99      4.27 o 
   9   0   2       27.63       19.49      5.42 o 
 -10   1   2        1.93        2.79      5.16 o 
  -9   1   2       34.40       31.49      5.50 o 
  -8   1   2       14.69       11.84      4.65 o 
  -7   1   2        0.70        0.29      4.73 o 
  -6   1   2       23.79       21.88      2.63 o 
  -5   1   2      149.87      123.88      5.04 o 
  -4   1   2        0.04        1.54      2.54 o 
  -3   1   2      731.70      723.78     10.98 o 
  -2   1   2     3281.90     3442.31     28.04 o 
  -1   1   2      686.15      796.36      8.65 o 
   0   1   2      162.42      202.56      2.63 o 
   1   1   2       75.13       73.37      1.36 o 
   2   1   2      161.26      171.59      2.75 o 
   3   1   2      487.32      456.66      5.68 o 
   4   1   2      137.89      128.25      3.47 o 
   5   1   2     1111.48     1080.58      8.26 o 
   6   1   2       41.83       39.52      3.64 o 
   7   1   2      205.28      193.50      5.26 o 
   8   1   2       88.16       80.96      5.32 o 
   9   1   2        0.03        1.64      6.14 o 
 -10   2   2       15.41       10.90      6.22 o 
  -9   2   2       17.58       20.05      5.28 o 
  -8   2   2        9.97       13.34      4.58 o 
  -7   2   2       38.25       35.91      4.49 o 
  -6   2   2       13.30       11.05      1.96 o 
  -5   2   2        0.77        3.50      3.80 o 
  -4   2   2     3406.33     3545.77     46.76 o 
  -3   2   2      495.41      537.35      6.94 o 
  -2   2   2      816.08      839.33      8.41 o 
  -1   2   2      156.75      165.56      2.71 o 
   0   2   2      689.81      795.46      5.81 o 
   1   2   2        6.08        6.07      1.34 o 
   2   2   2       36.38       34.31      1.97 o 
   3   2   2       89.33       76.18      2.64 o 
   4   2   2       31.86       28.17      2.83 o 
   5   2   2      197.39      183.84      4.38 o 
   6   2   2        2.44        3.24      3.33 o 
   7   2   2      128.72      125.23     10.17 o 
   8   2   2      114.39      113.51      5.99 o 
 -10   3   2      109.05      111.66      7.81 o 
  -9   3   2      119.35      131.01      5.87 o 
  -8   3   2       12.88       10.84      4.69 o 
  -7   3   2       63.26       62.79      3.58 o 
  -6   3   2      218.16      218.73      7.66 o 
  -5   3   2      127.73      126.46      4.41 o 
  -4   3   2     1458.73     1481.26     11.09 o 
  -3   3   2       10.13       12.95      2.62 o 
  -2   3   2       20.24       18.51      2.19 o 
  -1   3   2      896.15      938.94      8.04 o 
   0   3   2      170.21      178.07      2.00 o 
   1   3   2      151.62      131.12      2.57 o 
   2   3   2       59.37       60.08      2.42 o 
   3   3   2      531.77      510.75      4.80 o 
   4   3   2       69.95       64.55      3.20 o 
   5   3   2        2.27        3.79      3.45 o 
   6   3   2        6.37        8.02      4.04 o 
   7   3   2       40.56       43.96      6.03 o 
   8   3   2      267.57      284.72      9.12 o 
 -10   4   2        0.02        2.66      6.41 o 
  -9   4   2       43.60       45.58      5.13 o 
  -8   4   2       12.07       14.38      4.32 o 
  -7   4   2       70.30       70.35      4.14 o 
  -6   4   2      476.69      515.77      9.44 o 
  -5   4   2      140.63      160.90      4.87 o 
  -4   4   2     1510.20     1465.33      9.33 o 
  -3   4   2      353.38      353.65      4.27 o 
  -2   4   2      919.89      937.82     10.29 o 
  -1   4   2      123.32      110.99      2.09 o 
   0   4   2      153.84      136.58      2.07 o 
   1   4   2      240.26      218.47      4.16 o 
   2   4   2      201.32      208.00      3.91 o 
   3   4   2        9.17        6.45      2.96 o 
   4   4   2        6.76        1.59      3.15 o 
   5   4   2       47.51       49.26      5.25 o 
   6   4   2       49.99       44.94      5.71 o 
   7   4   2        5.86       13.02      6.21 o 
 -10   5   2        0.05        4.49      8.62 o 
  -9   5   2       17.02       17.42      5.99 o 
  -8   5   2       39.92       40.01      5.14 o 
  -7   5   2       46.39       56.05      4.96 o 
  -6   5   2       71.95       72.48      4.81 o 
  -5   5   2       68.14       66.03      3.83 o 
  -4   5   2      127.94      131.43      3.68 o 
  -3   5   2      249.38      272.68      4.38 o 
  -2   5   2      564.13      544.06      6.43 o 
  -1   5   2      127.46      125.78      2.49 o 
   0   5   2        8.24        7.15      2.15 o 
   1   5   2        6.24        7.52      2.89 o 
   2   5   2      955.05      954.34     12.13 o 
   3   5   2       83.03       83.19      3.89 o 
   4   5   2      220.48      219.83      6.77 o 
   5   5   2       42.20       43.15      5.43 o 
   6   5   2      585.10      669.11     12.91 o 
 -10   6   2        1.68        8.54      7.87 o 
  -9   6   2        3.58        0.11      7.25 o 
  -8   6   2      127.21      118.76      6.20 o 
  -7   6   2       12.98       11.32      4.56 o 
  -6   6   2      333.69      338.71      7.44 o 
  -5   6   2       34.02       32.40      3.68 o 
  -4   6   2       10.76        6.45      3.29 o 
  -3   6   2        9.96        8.15      2.49 o 
  -2   6   2        7.28        7.39      1.42 o 
  -1   6   2       26.58       27.95      2.02 o 
   0   6   2      587.81      593.97     12.93 o 
   1   6   2      310.03      322.26      6.89 o 
   2   6   2       31.36       33.45      4.27 o 
   3   6   2       13.43       14.27      4.46 o 
   4   6   2       53.87       54.01      5.41 o 
   5   6   2       56.24       58.23      8.67 o 
   6   6   2       21.46       13.07     11.85 o 
 -10   7   2        0.00        2.87     10.27 o 
  -9   7   2       77.75       81.98      8.69 o 
  -8   7   2        0.21        5.54      6.36 o 
  -7   7   2       48.55       52.25      5.13 o 
  -6   7   2      102.91      101.30      6.54 o 
  -5   7   2       86.05       78.14      4.41 o 
  -4   7   2      168.98      166.82      4.21 o 
  -3   7   2      121.76      112.55      2.90 o 
  -2   7   2        0.39        0.58      2.88 o 
  -1   7   2        4.79        7.48      2.85 o 
   0   7   2      900.94      897.36     24.26 o 
   1   7   2        0.08        0.13      4.19 o 
   2   7   2       68.63       68.85      5.21 o 
   3   7   2       34.64       28.31      7.26 o 
   4   7   2      206.07      257.99     12.08 o 
   5   7   2      151.74      167.79     11.00 o 
  -9   8   2        2.46        2.26     11.86 o 
  -8   8   2        1.16        3.49      8.73 o 
  -7   8   2       13.54       15.02      5.99 o 
  -6   8   2       98.68      100.56      6.90 o 
  -5   8   2      130.20      125.38      4.42 o 
  -4   8   2       49.80       48.06      3.26 o 
  -3   8   2      149.86      149.20      4.56 o 
  -2   8   2      345.84      353.78      8.82 o 
  -1   8   2      223.98      234.37      5.82 o 
   0   8   2       36.29       36.94      4.01 o 
   1   8   2        9.78       10.86      3.43 o 
   2   8   2       95.38       96.69      8.61 o 
   3   8   2       25.45       29.93      8.30 o 
  -9   9   2        0.86        8.99      8.18 o 
  -8   9   2        9.47        3.30      6.76 o 
  -7   9   2       87.99       83.93      7.41 o 
  -6   9   2        0.76       -0.26      4.45 o 
  -5   9   2        0.08        2.84      3.72 o 
  -4   9   2       21.17       19.77      3.80 o 
  -3   9   2      103.48      100.15      4.44 o 
  -2   9   2      237.23      219.29      5.34 o 
  -1   9   2       94.91       90.43      9.21 o 
   0   9   2        1.66        3.08      5.03 o 
   1   9   2      162.24      183.05      8.28 o 
   2   9   2        9.67       10.95      8.00 o 
  -9  10   2        8.72       14.27     11.32 o 
  -8  10   2       27.55       28.61      7.54 o 
  -7  10   2       32.20       36.22      7.18 o 
  -6  10   2        0.68        0.23      6.73 o 
  -5  10   2        4.68        4.47      4.38 o 
  -4  10   2        6.79        5.32      3.98 o 
  -3  10   2        0.84        0.13      5.74 o 
  -2  10   2        1.19       -0.11      5.56 o 
  -1  10   2       13.49       16.07      5.75 o 
   0  10   2        0.12        0.91      7.94 o 
   1  10   2        2.16        0.03      6.72 o 
  -7  11   2        8.19        7.33      7.35 o 
  -5  11   2       69.96       60.39      9.64 o 
  -4  11   2       55.44       52.18      7.22 o 
  -3  11   2       26.99       29.06      6.64 o 
  -2  11   2        7.42        1.29      8.36 o 
   1 -13   3       46.61       41.06     11.99 o 
   2 -13   3       53.41       59.37      8.83 o 
   3 -13   3       16.84       22.73      8.08 o 
   4 -13   3        2.41        4.86     11.85 o 
  -1 -12   3        7.23       11.95      6.46 o 
   0 -12   3       15.28       14.77      7.37 o 
   1 -12   3       28.09       30.97      7.66 o 
   2 -12   3       74.33       67.35      7.96 o 
   3 -12   3        9.59        8.66      7.24 o 
   4 -12   3       67.85       74.42     12.23 o 
   5 -12   3      117.81      135.84     13.60 o 
   6 -12   3       14.48        7.31      8.15 o 
   7 -12   3       74.67       90.76      8.01 o 
  -2 -11   3       20.63       34.42      7.74 o 
  -1 -11   3       72.47       73.31      6.61 o 
   0 -11   3        2.21        2.07      6.38 o 
   1 -11   3        0.05        1.34      6.38 o 
   2 -11   3      113.12      122.68     22.47 o 
   3 -11   3        8.26        9.35      6.52 o 
   4 -11   3      151.91      170.04     12.93 o 
   5 -11   3       12.60       19.08     10.06 o 
   6 -11   3        1.47        1.80      5.77 o 
   7 -11   3       26.26       21.64      8.08 o 
   8 -11   3        1.80        2.00      6.47 o 
  -4 -10   3       36.96       35.73      8.62 o 
  -3 -10   3       34.78       33.90      6.31 o 
  -2 -10   3      135.91      171.71      7.72 o 
  -1 -10   3        2.90        1.86      6.08 o 
   0 -10   3      179.99      191.27      8.34 o 
   1 -10   3      172.02      179.99      8.06 o 
   2 -10   3       72.90       58.76      6.70 o 
   3 -10   3      196.16      188.11      8.35 o 
   4 -10   3       69.36       52.73      9.66 o 
   5 -10   3       89.42       95.95      4.62 o 
   6 -10   3       11.96        8.67      4.17 o 
   7 -10   3        1.42        3.85      4.47 o 
   8 -10   3       62.30       48.20      5.55 o 
   9 -10   3        9.87       10.14      7.36 o 
  -5  -9   3       12.33       18.45      8.02 o 
  -4  -9   3       54.55       57.74      8.14 o 
  -3  -9   3        0.82        4.52      6.78 o 
  -2  -9   3      192.05      186.14      5.99 o 
  -1  -9   3      194.02      193.10      7.99 o 
   0  -9   3      671.24      669.82     11.62 o 
   1  -9   3       83.54       73.04     11.44 o 
   2  -9   3      206.71      185.31      3.84 o 
   3  -9   3      228.08      221.75      5.45 o 
   4  -9   3       95.68       97.42      4.00 o 
   5  -9   3       33.45       33.68      3.88 o 
   6  -9   3       70.52       67.34      5.21 o 
   7  -9   3      390.38      406.84      7.86 o 
   8  -9   3      120.47      133.93      6.33 o 
   9  -9   3        7.30        6.76      6.37 o 
  -6  -8   3       13.49        7.50      6.71 o 
  -5  -8   3        0.03       -0.32      7.23 o 
  -4  -8   3        9.38       15.53      6.70 o 
  -3  -8   3        0.36        0.61      8.16 o 
  -2  -8   3       38.78       38.34      5.06 o 
  -1  -8   3       37.96       35.28      4.53 o 
   0  -8   3      479.46      465.54      9.24 o 
   1  -8   3        6.86        5.96      1.79 o 
   2  -8   3      636.04      627.71      8.65 o 
   3  -8   3        5.07        4.80      2.63 o 
   4  -8   3       84.98       79.09      4.10 o 
   5  -8   3       25.82       24.70      3.56 o 
   6  -8   3      376.51      368.52      6.97 o 
   7  -8   3       31.08       21.77      4.42 o 
   8  -8   3       12.64       12.03      4.81 o 
   9  -8   3        3.75        6.86      5.44 o 
  -7  -7   3       54.49       76.21      7.75 o 
  -6  -7   3      119.91      128.82      7.53 o 
  -5  -7   3        6.62       13.65      6.95 o 
  -4  -7   3      206.23      182.04      8.50 o 
  -3  -7   3      269.22      272.09      9.71 o 
  -2  -7   3      446.94      404.46     19.17 o 
  -1  -7   3       96.70       88.93      4.55 o 
   0  -7   3      523.91      418.38     53.32 o 
   1  -7   3      151.25      126.84      6.37 o 
   2  -7   3      174.11      155.40      3.39 o 
   3  -7   3       70.34       60.10      3.44 o 
   4  -7   3        9.25        7.29      3.00 o 
   5  -7   3      375.03      373.78      6.28 o 
   6  -7   3        7.50        6.19      3.65 o 
   7  -7   3       21.28       19.40      4.33 o 
   8  -7   3       50.29       53.43      4.72 o 
   9  -7   3        4.79        6.94      5.51 o 
  -7  -6   3       48.59       49.79      6.65 o 
  -6  -6   3      120.24      121.77      9.06 o 
  -5  -6   3        9.27        6.23      5.96 o 
  -4  -6   3        0.35        3.51      2.97 o 
  -3  -6   3      100.32       93.96      2.78 o 
  -2  -6   3      855.04      844.40      8.98 o 
  -1  -6   3      242.29      237.22      3.39 o 
   0  -6   3     1311.38     1398.58     23.11 o 
   1  -6   3       40.88       33.49      1.32 o 
   2  -6   3      419.38      377.67      3.63 o 
   3  -6   3       28.43       29.43      2.18 o 
   4  -6   3      303.86      311.52      3.35 o 
   5  -6   3      203.73      204.61      5.08 o 
   6  -6   3       18.07       16.26      3.92 o 
   7  -6   3        0.01        2.21      4.03 o 
   8  -6   3       26.04       24.75      4.26 o 
   9  -6   3       88.45       84.53      6.17 o 
  -8  -5   3        0.01        0.24      6.35 o 
  -7  -5   3        8.67        0.82      5.55 o 
  -6  -5   3        4.68        8.32      3.69 o 
  -5  -5   3        1.58        1.01      3.43 o 
  -4  -5   3        3.39        4.88      2.73 o 
  -3  -5   3        8.89        8.78      1.88 o 
  -2  -5   3     1122.36     1078.68     14.46 o 
  -1  -5   3        3.22        1.50      1.44 o 
   0  -5   3        5.58        5.75      1.71 o 
   1  -5   3      791.53      779.93      6.93 o 
   2  -5   3      315.87      279.36      3.46 o 
   3  -5   3      106.75      110.16      4.07 o 
   4  -5   3      169.06      163.74      4.21 o 
   5  -5   3      258.35      272.77      5.39 o 
   6  -5   3       97.87      101.90      4.66 o 
   7  -5   3       80.15       80.21      4.39 o 
   8  -5   3      108.86      101.12      4.92 o 
   9  -5   3       35.00       39.31      5.62 o 
  10  -5   3        0.78       -1.56     13.37 o 
  -9  -4   3       22.21       21.19     11.38 o 
  -8  -4   3       86.54       85.79      8.56 o 
  -7  -4   3        4.30        4.57      4.03 o 
  -6  -4   3       50.96       39.30      3.95 o 
  -5  -4   3       68.83       61.04      3.34 o 
  -4  -4   3      169.82      186.87      5.51 o 
  -3  -4   3      104.44       96.80      2.91 o 
  -2  -4   3      271.14      293.77      4.05 o 
  -1  -4   3      212.08      216.61      2.76 o 
   0  -4   3       16.87       14.77      1.67 o 
   1  -4   3     1307.53     1373.34     12.69 o 
   2  -4   3      134.00      124.98      2.35 o 
   3  -4   3      800.95      870.30      7.74 o 
   4  -4   3      630.21      596.30     14.75 o 
   5  -4   3      247.10      254.29      5.92 o 
   6  -4   3        2.45        5.21      2.51 o 
   7  -4   3      387.18      400.12      7.60 o 
   8  -4   3        6.88        6.62      4.72 o 
   9  -4   3        2.67        3.43      6.30 o 
  -9  -3   3       14.23       10.99      5.72 o 
  -8  -3   3       85.91       80.78      5.81 o 
  -7  -3   3       32.59       33.61      4.68 o 
  -6  -3   3        2.25        2.51      2.99 o 
  -5  -3   3       15.69       11.09      1.44 o 
  -4  -3   3      638.58      614.29      5.44 o 
  -3  -3   3        9.37       14.85      1.68 o 
  -2  -3   3        7.55        3.14      1.28 o 
  -1  -3   3      231.26      258.60      2.49 o 
   0  -3   3      574.62      564.17      4.29 o 
   1  -3   3       13.87       18.07      1.42 o 
   2  -3   3       60.04       65.07      2.42 o 
   3  -3   3      103.58      118.45      3.06 o 
   4  -3   3      179.00      179.29      3.61 o 
   5  -3   3        4.50        4.88      2.21 o 
   6  -3   3        1.83        2.52      2.79 o 
   7  -3   3       74.42       65.50      4.76 o 
   8  -3   3       34.69       37.86      4.92 o 
   9  -3   3       50.28       47.86      5.69 o 
  10  -3   3       31.49       28.63     11.97 o 
 -10  -2   3        0.29        4.11      7.29 o 
  -9  -2   3       67.06       67.53      6.22 o 
  -8  -2   3      160.63      145.86      6.52 o 
  -7  -2   3       12.55       11.63      4.41 o 
  -6  -2   3       25.83       19.77      3.26 o 
  -5  -2   3     1207.60     1146.57      7.62 o 
  -4  -2   3      166.20      151.96      3.19 o 
  -3  -2   3      289.56      264.15      4.41 o 
  -2  -2   3      183.99      198.09      4.45 o 
  -1  -2   3     1852.45     1912.22     17.13 o 
   0  -2   3      420.78      522.13      5.13 o 
   1  -2   3      375.11      406.03      3.32 o 
   2  -2   3      953.68     1005.99      5.41 o 
   3  -2   3     1222.39     1280.33      7.01 o 
   4  -2   3       60.31       62.58      3.35 o 
   5  -2   3      325.03      324.74      3.44 o 
   6  -2   3        3.45        2.69      2.93 o 
   7  -2   3       12.17       11.92      3.37 o 
   8  -2   3       18.36       16.44      4.79 o 
   9  -2   3       11.11       11.96      5.30 o 
  10  -2   3        4.82        8.48     11.80 o 
 -10  -1   3        5.15       11.10      6.27 o 
  -9  -1   3        5.26        1.77      5.41 o 
  -8  -1   3       64.91       58.09      5.45 o 
  -7  -1   3       90.83       87.05      4.02 o 
  -6  -1   3      160.94      157.71      4.28 o 
  -5  -1   3      469.87      466.44      7.02 o 
  -4  -1   3       71.37       64.93      2.15 o 
  -3  -1   3      111.28      101.08      2.48 o 
  -2  -1   3       59.64       55.85      1.65 o 
  -1  -1   3       55.18       64.09      1.11 o 
   0  -1   3      751.78      944.64     12.18 o 
   1  -1   3      353.80      396.10      3.47 o 
   2  -1   3     1563.52     1686.19      6.96 o 
   3  -1   3       66.75       62.67      2.64 o 
   4  -1   3      163.45      154.00      4.05 o 
   5  -1   3      525.64      502.71      6.71 o 
   6  -1   3       97.17       91.54      4.19 o 
   7  -1   3      312.77      306.54      5.75 o 
   8  -1   3       98.54       94.06      5.66 o 
   9  -1   3        0.94        3.30      5.95 o 
 -10   0   3       27.04       34.61      6.27 o 
  -9   0   3       20.11       23.10      5.42 o 
  -8   0   3       43.80       48.19      5.25 o 
  -7   0   3      594.54      595.63      9.09 o 
  -6   0   3      132.19      122.34      4.73 o 
  -5   0   3       49.49       36.23      2.79 o 
  -4   0   3       13.22       19.38      2.39 o 
  -3   0   3        8.77       14.22      2.12 o 
  -2   0   3      398.43      387.44      7.07 o 
  -1   0   3      385.66      456.18      6.40 o 
   0   0   3        5.16        5.25      1.04 o 
   1   0   3     1508.94     1720.92     18.38 o 
   2   0   3     1087.76     1155.70     14.04 o 
   3   0   3        0.04        1.46      1.96 o 
   4   0   3      147.70      140.58      3.63 o 
   5   0   3      375.57      366.82      6.04 o 
   6   0   3      535.52      510.99      8.24 o 
   7   0   3       38.08       35.99      3.86 o 
   8   0   3       74.35       71.03      5.45 o 
   9   0   3        2.64       17.05      7.56 o 
 -10   1   3       62.84       75.04      6.75 o 
  -9   1   3      123.59      121.06      6.70 o 
  -8   1   3      184.56      177.62      6.92 o 
  -7   1   3      385.72      399.38      5.66 o 
  -6   1   3      120.23      115.83      3.69 o 
  -5   1   3        5.31        5.22      2.62 o 
  -4   1   3      243.99      242.80      4.58 o 
  -3   1   3      114.08      126.53      3.66 o 
  -2   1   3      423.20      461.53      3.94 o 
  -1   1   3      108.58      118.35      2.24 o 
   0   1   3      245.60      283.63      3.00 o 
   1   1   3      177.85      241.01      2.59 o 
   2   1   3       14.06       10.47      1.89 o 
   3   1   3       48.70       52.83      2.39 o 
   4   1   3        4.73        4.66      2.67 o 
   5   1   3     1996.79     1987.32     23.99 o 
   6   1   3       32.70       27.03      3.63 o 
   7   1   3       16.62       18.12      5.11 o 
   8   1   3       30.66       31.86      5.90 o 
   9   1   3        4.56        0.90     10.81 o 
 -10   2   3        5.66        6.61      5.91 o 
  -9   2   3       29.25       30.92      5.47 o 
  -8   2   3        2.45        1.69      4.60 o 
  -7   2   3      264.36      261.03      6.71 o 
  -6   2   3       69.61       71.75      4.75 o 
  -5   2   3      444.28      447.22      6.53 o 
  -4   2   3     1267.78     1295.34     13.75 o 
  -3   2   3      434.03      423.20      6.33 o 
  -2   2   3       62.87       68.07      2.53 o 
  -1   2   3      392.84      476.42      3.86 o 
   0   2   3      331.38      340.26      6.43 o 
   1   2   3      109.82      103.84      2.37 o 
   2   2   3      143.24      145.18      2.48 o 
   3   2   3      334.88      345.67      3.93 o 
   4   2   3     1245.99     1210.75      8.11 o 
   5   2   3        0.01       -0.96      3.50 o 
   6   2   3       77.33       73.22      6.14 o 
   7   2   3       27.96       27.44      5.41 o 
   8   2   3       29.14       29.32      6.11 o 
 -10   3   3      299.47      327.60      8.41 o 
  -9   3   3       30.85       31.22      5.60 o 
  -8   3   3        3.92        1.56      4.67 o 
  -7   3   3      140.07      134.53      4.47 o 
  -6   3   3        7.50        4.76      3.71 o 
  -5   3   3      110.34      113.08      4.49 o 
  -4   3   3      105.92       99.55      3.53 o 
  -3   3   3      237.66      230.39      4.26 o 
  -2   3   3      301.53      320.85      3.63 o 
  -1   3   3     1383.26     1527.03     16.14 o 
   0   3   3       26.93       28.32      1.75 o 
   1   3   3      346.81      327.42      5.32 o 
   2   3   3        0.07        1.28      2.28 o 
   3   3   3     3235.13     3135.27     32.77 o 
   4   3   3       30.47       27.87      3.54 o 
   5   3   3        1.64        0.74      4.09 o 
   6   3   3      132.69      136.05      6.82 o 
   7   3   3        5.51        4.21      5.67 o 
   8   3   3        1.06        3.86      7.08 o 
 -10   4   3        1.35        3.57      6.37 o 
  -9   4   3       42.06       50.23      5.35 o 
  -8   4   3       48.93       42.28      5.34 o 
  -7   4   3       56.44       53.61      5.95 o 
  -6   4   3      325.83      335.57      9.12 o 
  -5   4   3       19.69       21.31      3.81 o 
  -4   4   3       82.60       92.75      3.84 o 
  -3   4   3      113.30      135.55      3.50 o 
  -2   4   3      121.56      109.19      2.36 o 
  -1   4   3       12.50        9.35      1.09 o 
   0   4   3        2.51        4.66      1.79 o 
   1   4   3       15.05       12.76      2.60 o 
   2   4   3      703.13      713.54     18.74 o 
   3   4   3      327.12      328.90      5.53 o 
   4   4   3       10.33       10.66      4.38 o 
   5   4   3      171.63      173.36      8.43 o 
   6   4   3       43.65       43.03      5.98 o 
   7   4   3      122.97      115.44      7.63 o 
 -10   5   3        1.13        2.99      6.62 o 
  -9   5   3      116.39      117.10      6.04 o 
  -8   5   3        1.65        5.02      4.76 o 
  -7   5   3        8.42       10.63      4.55 o 
  -6   5   3      198.97      196.02      6.51 o 
  -5   5   3      179.35      181.26      4.87 o 
  -4   5   3      112.89      120.07      3.46 o 
  -3   5   3      747.15      761.07      7.20 o 
  -2   5   3       74.79       71.19      2.32 o 
  -1   5   3      163.29      156.80      2.35 o 
   0   5   3      156.21      161.39      3.64 o 
   1   5   3      811.81      821.10     11.49 o 
   2   5   3      309.40      322.84      6.54 o 
   3   5   3      152.66      153.89      6.78 o 
   4   5   3        1.34       -0.87      4.70 o 
   5   5   3       23.32       30.27      5.77 o 
   6   5   3       75.25       85.71      7.18 o 
 -10   6   3        1.87        6.13      6.52 o 
  -9   6   3        5.90       13.68      7.25 o 
  -8   6   3        6.16       11.76      5.09 o 
  -7   6   3        6.29        8.31      4.65 o 
  -6   6   3      173.97      188.64      5.45 o 
  -5   6   3       49.02       51.12      3.60 o 
  -4   6   3      168.79      162.69      4.25 o 
  -3   6   3      164.75      154.81      3.17 o 
  -2   6   3        0.10       -0.14      1.59 o 
  -1   6   3      117.56      110.89      3.09 o 
   0   6   3      219.99      217.49      4.54 o 
   1   6   3      413.01      412.77      6.12 o 
   2   6   3       12.88       12.34      4.48 o 
   3   6   3       22.16       17.67      4.93 o 
   4   6   3       42.48       50.24      5.68 o 
   5   6   3       81.86       71.61      9.17 o 
 -10   7   3        2.23       18.94     13.20 o 
  -9   7   3       19.70       16.24      7.69 o 
  -8   7   3       21.13       21.79      5.32 o 
  -7   7   3        8.86        5.91      4.86 o 
  -6   7   3       42.82       42.67      5.00 o 
  -5   7   3       53.87       52.41      3.74 o 
  -4   7   3      306.02      301.19      4.92 o 
  -3   7   3       14.04       12.04      3.30 o 
  -2   7   3      384.59      373.74      5.91 o 
  -1   7   3        2.45        1.57      3.61 o 
   0   7   3      503.50      504.66      8.49 o 
   1   7   3      237.33      236.27      5.65 o 
   2   7   3       94.02       99.73      5.95 o 
   3   7   3       53.38       51.08      8.05 o 
   4   7   3       81.88       94.72      9.38 o 
  -9   8   3        5.94        5.34      7.51 o 
  -8   8   3       12.25       13.32      7.08 o 
  -7   8   3        0.19       -1.51      6.13 o 
  -6   8   3        2.23        2.84      4.77 o 
  -5   8   3       26.50       23.17      3.93 o 
  -4   8   3       59.09       56.78      4.04 o 
  -3   8   3        1.07        0.43      4.56 o 
  -2   8   3      124.15      114.23      4.54 o 
  -1   8   3       56.80       49.79      4.40 o 
   0   8   3       74.18       75.12      4.75 o 
   1   8   3       96.70      106.92      5.55 o 
   2   8   3        8.87        2.52      7.60 o 
   3   8   3        0.35        1.55      8.08 o 
  -9   9   3        4.84       10.06     11.66 o 
  -8   9   3       90.03       93.87      6.96 o 
  -7   9   3        0.40        2.15      6.15 o 
  -6   9   3      123.42      117.83      5.88 o 
  -5   9   3       17.19       18.44      4.09 o 
  -4   9   3      112.76      108.68      4.95 o 
  -3   9   3        6.95        6.87      3.73 o 
  -2   9   3      132.50      120.71      4.86 o 
  -1   9   3       18.37       25.01      5.70 o 
   0   9   3       47.31       45.11      6.12 o 
   1   9   3        0.00        4.02      7.59 o 
   2   9   3        2.70        0.18     11.72 o 
  -8  10   3       12.14       13.56      7.45 o 
  -7  10   3        1.15       -3.03      9.86 o 
  -6  10   3       47.95       51.72      5.70 o 
  -5  10   3        4.88        7.24      4.39 o 
  -4  10   3       40.21       39.23      4.58 o 
  -3  10   3        3.95        3.85      6.17 o 
  -2  10   3      136.51      141.84     10.23 o 
  -1  10   3      109.18      112.41      9.09 o 
   0  10   3        9.31        2.58     11.49 o 
  -3  11   3        4.22       12.48     10.90 o 
  -2  11   3        3.87        4.64     10.07 o 
   1 -13   4        5.01       26.56     11.76 o 
   2 -13   4        0.24        2.48     11.10 o 
   3 -13   4       36.93       41.38     12.03 o 
   4 -13   4        0.09       -1.89     11.61 o 
   5 -13   4        9.47       13.40     11.87 o 
  -1 -12   4       12.30       14.20      8.07 o 
   0 -12   4      109.45      114.86      8.65 o 
   1 -12   4       25.39       27.41      7.13 o 
   2 -12   4       24.87       33.87      7.19 o 
   3 -12   4       27.17       23.26     10.43 o 
   4 -12   4       17.96       27.23      8.05 o 
   5 -12   4        4.54        1.94      8.00 o 
   6 -12   4       84.71       86.96      9.39 o 
   7 -12   4        1.24        4.12      8.58 o 
  -3 -11   4       50.78       56.92      8.98 o 
  -2 -11   4      133.97      149.96     14.05 o 
  -1 -11   4       15.66        6.54      5.42 o 
   0 -11   4       10.00       18.03      6.34 o 
   1 -11   4        0.09        3.47      5.89 o 
   2 -11   4       19.73       18.48      6.25 o 
   3 -11   4      175.77      194.37     13.11 o 
   4 -11   4      102.99       98.67     10.53 o 
   5 -11   4       69.29       70.98      8.09 o 
   6 -11   4       72.34       67.59      8.50 o 
   7 -11   4        1.24        3.36     11.93 o 
   8 -11   4       21.33       30.10      8.34 o 
  -4 -10   4       40.52       49.62     12.02 o 
  -3 -10   4        1.44        6.34      5.57 o 
  -2 -10   4        0.67        1.59      5.09 o 
  -1 -10   4       14.45       18.59      5.98 o 
   0 -10   4       77.09       72.71      6.44 o 
   1 -10   4       52.01       51.67      6.18 o 
   2 -10   4        1.61       -0.09      5.46 o 
   3 -10   4       51.77       61.32      9.60 o 
   4 -10   4       39.28       37.02      5.20 o 
   5 -10   4       62.01       63.07      4.40 o 
   6 -10   4      108.00      118.01      5.36 o 
   7 -10   4        0.38        4.88      4.58 o 
   8 -10   4       45.54       49.41      5.70 o 
   9 -10   4       18.54       20.95     10.55 o 
  -5  -9   4       27.48       24.45      6.41 o 
  -4  -9   4      195.50      223.85     10.72 o 
  -3  -9   4       17.82        5.13      6.51 o 
  -2  -9   4       22.29        8.60      4.55 o 
  -1  -9   4        0.23        0.39      5.00 o 
   0  -9   4        1.40        3.05      4.78 o 
   1  -9   4       59.08       68.25      5.64 o 
   2  -9   4        1.98        2.11      4.86 o 
   3  -9   4        2.87        4.38      2.93 o 
   4  -9   4       33.87       36.16      3.57 o 
   5  -9   4       44.92       40.87      4.13 o 
   6  -9   4       55.01       53.80      4.56 o 
   7  -9   4      403.54      389.19      7.97 o 
   8  -9   4       97.48      101.82      6.09 o 
   9  -9   4        1.09        1.72      6.49 o 
  -6  -8   4       23.23       14.70      6.36 o 
  -5  -8   4       32.38       40.85      6.05 o 
  -4  -8   4      149.13      178.47      8.74 o 
  -3  -8   4      187.22      200.50      8.50 o 
  -2  -8   4      297.25      300.17      6.04 o 
  -1  -8   4      255.50      265.48      6.26 o 
   0  -8   4       12.10       16.53      2.18 o 
   1  -8   4       68.55       53.52      2.82 o 
   2  -8   4       24.12       25.07      2.51 o 
   3  -8   4       17.55       14.91      2.91 o 
   4  -8   4      276.38      275.97      5.43 o 
   5  -8   4        0.59       -1.06      3.52 o 
   6  -8   4       98.89       90.04      6.45 o 
   7  -8   4       33.65       30.22      4.73 o 
   8  -8   4        3.23        3.88      4.95 o 
   9  -8   4        6.42        9.19      5.51 o 
  -7  -7   4        9.18        6.15      6.38 o 
  -6  -7   4        7.17        9.82      5.71 o 
  -5  -7   4       11.70       12.34      5.35 o 
  -4  -7   4      331.61      307.76      9.56 o 
  -3  -7   4      121.21      115.55      4.54 o 
  -2  -7   4      222.18      225.69      6.48 o 
  -1  -7   4      240.56      239.55      4.84 o 
   0  -7   4      249.29      231.45      5.14 o 
   1  -7   4      307.33      303.42      7.49 o 
   2  -7   4        8.75        5.72      1.85 o 
   3  -7   4       98.81       97.49      2.30 o 
   4  -7   4      622.44      644.53     14.39 o 
   5  -7   4      464.33      467.84      7.05 o 
   6  -7   4      108.18      113.55      4.98 o 
   7  -7   4        0.52        1.28      5.16 o 
   8  -7   4       27.25       39.87      4.67 o 
   9  -7   4        0.36        0.96      5.38 o 
  -8  -6   4       13.72       16.02      6.93 o 
  -7  -6   4        1.15        4.42      5.91 o 
  -6  -6   4       36.28       39.84      5.80 o 
  -5  -6   4       43.78       31.07      5.17 o 
  -4  -6   4       17.23       12.68      3.04 o 
  -3  -6   4       12.77       11.48      1.57 o 
  -2  -6   4      181.76      191.58      4.11 o 
  -1  -6   4       99.50      110.67      2.81 o 
   0  -6   4      135.88      141.40      6.74 o 
   1  -6   4      309.69      303.79      2.81 o 
   2  -6   4       82.38       90.87      3.48 o 
   3  -6   4       98.76       96.05      2.65 o 
   4  -6   4        4.16        3.26      2.33 o 
   5  -6   4        3.90        3.33      3.54 o 
   6  -6   4      242.19      245.75      7.18 o 
   7  -6   4        1.12        2.40      3.89 o 
   8  -6   4       23.77       26.91      4.46 o 
   9  -6   4       33.94       41.26      5.92 o 
  -8  -5   4       13.71       19.25      6.38 o 
  -7  -5   4       23.25       32.32      5.81 o 
  -6  -5   4      220.85      213.23      7.28 o 
  -5  -5   4      163.04      157.33      4.06 o 
  -4  -5   4      191.26      184.33      3.79 o 
  -3  -5   4      388.32      368.99      6.53 o 
  -2  -5   4      253.49      257.81      5.30 o 
  -1  -5   4       17.47       12.10      1.89 o 
   0  -5   4        0.00        0.02      0.58 o 
   1  -5   4      246.66      278.54      2.35 o 
   2  -5   4      316.07      322.70      7.59 o 
   3  -5   4        5.55        7.86      1.95 o 
   4  -5   4       89.69       95.90      2.64 o 
   5  -5   4       41.59       47.24      3.92 o 
   6  -5   4        2.85        3.89      3.39 o 
   7  -5   4       91.70       86.83      4.53 o 
   8  -5   4       55.23       58.54      5.47 o 
   9  -5   4       14.96        9.17      5.55 o 
  -9  -4   4       79.42      104.53     14.53 o 
  -8  -4   4       13.39       11.37      7.04 o 
  -7  -4   4       28.77       30.86      4.21 o 
  -6  -4   4       78.46       75.18      3.71 o 
  -5  -4   4       94.55       94.76      3.55 o 
  -4  -4   4       24.43       18.60      2.07 o 
  -3  -4   4      377.69      388.07      2.93 o 
  -2  -4   4      144.85      141.78      3.51 o 
  -1  -4   4      698.90      679.82      3.12 o 
   0  -4   4        0.09        2.97      0.95 o 
   1  -4   4       41.14       43.56      1.44 o 
   2  -4   4      205.26      195.76      4.37 o 
   3  -4   4       13.09       10.71      1.90 o 
   4  -4   4      150.01      145.90      2.71 o 
   5  -4   4       60.43       57.95      4.76 o 
   6  -4   4        0.77        1.71      3.86 o 
   7  -4   4        2.72        7.74      4.24 o 
   8  -4   4        7.69        8.32      4.72 o 
   9  -4   4       27.33       34.87      5.65 o 
  -9  -3   4        0.14       -1.24     10.27 o 
  -8  -3   4        0.45        4.20      4.88 o 
  -7  -3   4        6.52        4.85      3.56 o 
  -6  -3   4       10.16       10.59      3.01 o 
  -5  -3   4        6.89        7.01      2.68 o 
  -4  -3   4        3.21        1.96      1.57 o 
  -3  -3   4      635.42      595.53      8.36 o 
  -2  -3   4       95.79       88.49      1.74 o 
  -1  -3   4     2898.73     3157.10     28.09 o 
   0  -3   4      192.61      181.21      2.62 o 
   1  -3   4      327.46      334.34      3.85 o 
   2  -3   4      615.23      644.38      7.47 o 
   3  -3   4      369.31      356.08      7.04 o 
   4  -3   4        4.80        3.91      1.70 o 
   5  -3   4      357.76      352.69      5.73 o 
   6  -3   4       42.45       41.99      3.06 o 
   7  -3   4       21.12       20.34      4.33 o 
   8  -3   4      236.44      242.05      7.06 o 
   9  -3   4       27.26       30.85      5.68 o 
 -10  -2   4        1.01        4.17      7.17 o 
  -9  -2   4       24.94       28.34      5.62 o 
  -8  -2   4        8.24        4.64      4.82 o 
  -7  -2   4        3.95        2.38      3.42 o 
  -6  -2   4      365.70      351.93      5.71 o 
  -5  -2   4       11.76       10.76      2.87 o 
  -4  -2   4        0.76        0.37      1.50 o 
  -3  -2   4       14.78       16.90      1.75 o 
  -2  -2   4      363.63      410.74      5.11 o 
  -1  -2   4        3.01        4.26      0.84 o 
   0  -2   4        3.62        5.99      1.51 o 
   1  -2   4      132.36      149.39      2.05 o 
   2  -2   4      174.76      185.82      2.63 o 
   3  -2   4     1797.99     1940.70     12.95 o 
   4  -2   4       73.19       70.76      3.31 o 
   5  -2   4      349.94      335.79      5.92 o 
   6  -2   4       16.31       16.56      3.01 o 
   7  -2   4      146.56      142.13      5.59 o 
   8  -2   4        0.95        3.40      4.64 o 
   9  -2   4        1.71        5.51      5.44 o 
 -10  -1   4       31.15       31.67      6.43 o 
  -9  -1   4        1.57        2.34      6.14 o 
  -8  -1   4        2.83        3.74      4.75 o 
  -7  -1   4      192.86      193.08      9.09 o 
  -6  -1   4       83.29       90.51      3.85 o 
  -5  -1   4      414.23      396.47      5.26 o 
  -4  -1   4       11.54       12.11      2.17 o 
  -3  -1   4     1786.89     1905.24      6.96 o 
  -2  -1   4       19.50       16.99      1.30 o 
  -1  -1   4       25.96       26.60      0.95 o 
   0  -1   4        2.06        4.99      2.13 o 
   1  -1   4      712.22      831.32     10.98 o 
   2  -1   4      462.00      486.32      4.22 o 
   3  -1   4       76.01       80.65      2.87 o 
   4  -1   4       81.64       74.71      3.30 o 
   5  -1   4      100.00       96.96      4.28 o 
   6  -1   4      190.23      182.30      5.38 o 
   7  -1   4       39.52       35.25      4.59 o 
   8  -1   4        0.01        5.94      6.42 o 
   9  -1   4       36.55       33.91      8.63 o 
 -11   0   4        0.02        6.44     11.18 o 
 -10   0   4       27.66       33.39      6.16 o 
  -9   0   4       83.35       81.10      6.66 o 
  -8   0   4      609.57      648.53     12.33 o 
  -7   0   4       69.34       68.66      3.89 o 
  -6   0   4       66.94       62.41      3.57 o 
  -5   0   4      266.59      253.03      4.39 o 
  -4   0   4     1035.59     1047.86      8.78 o 
  -3   0   4      350.30      390.38      5.15 o 
  -2   0   4       16.49       12.92      1.74 o 
  -1   0   4      433.47      483.22      4.68 o 
   0   0   4      363.49      397.01      2.51 o 
   1   0   4     4443.37     5125.08     64.22 o 
   2   0   4        8.59       13.48      2.04 o 
   3   0   4      518.00      513.64      4.66 o 
   4   0   4       10.08       10.03      2.58 o 
   5   0   4        6.54        2.76      3.80 o 
   6   0   4       96.58       97.15      5.63 o 
   7   0   4       64.64       58.20      4.81 o 
   8   0   4        0.18        0.68      5.63 o 
   9   0   4        1.97        7.93     11.57 o 
 -11   1   4        2.29        8.08     11.11 o 
 -10   1   4       26.58       25.99      6.29 o 
  -9   1   4       68.65       57.30      6.04 o 
  -8   1   4       18.61       23.09      4.95 o 
  -7   1   4        0.28        0.28      3.09 o 
  -6   1   4       60.89       51.35      3.36 o 
  -5   1   4       60.59       72.81      3.48 o 
  -4   1   4      706.68      694.02      7.24 o 
  -3   1   4       18.33       18.88      2.61 o 
  -2   1   4      784.43      838.34      7.48 o 
  -1   1   4      361.00      439.01      3.67 o 
   0   1   4      823.96      865.03      9.07 o 
   1   1   4      100.02       77.09      2.06 o 
   2   1   4      320.54      323.67      4.15 o 
   3   1   4      374.11      366.14      4.20 o 
   4   1   4       98.27       94.03      3.52 o 
   5   1   4      250.24      249.81      4.94 o 
   6   1   4       42.01       40.35      5.07 o 
   7   1   4       28.64       27.36      5.56 o 
   8   1   4        7.74        7.34      5.83 o 
 -10   2   4      152.17      170.77      7.94 o 
  -9   2   4        1.66       -0.40      5.29 o 
  -8   2   4       20.67       19.39      5.05 o 
  -7   2   4        5.58        3.00      4.30 o 
  -6   2   4      269.55      268.38      6.10 o 
  -5   2   4      789.01      832.61      8.81 o 
  -4   2   4      194.59      189.24      7.47 o 
  -3   2   4       16.86       22.05      2.49 o 
  -2   2   4       32.52       31.85      2.27 o 
  -1   2   4     1237.65     1412.86      8.95 o 
   0   2   4      959.09     1052.67     12.66 o 
   1   2   4        1.60        1.14      2.18 o 
   2   2   4      267.79      274.27      4.18 o 
   3   2   4      916.26      898.35      6.08 o 
   4   2   4      632.49      620.37      6.24 o 
   5   2   4      257.10      258.99      6.44 o 
   6   2   4      134.14      127.52      5.56 o 
   7   2   4        2.33       10.28      6.78 o 
 -10   3   4        6.75        9.29      6.25 o 
  -9   3   4       26.52       25.19      5.68 o 
  -8   3   4       76.79       76.04      5.86 o 
  -7   3   4        3.51        4.44      5.18 o 
  -6   3   4      735.23      741.92     22.39 o 
  -5   3   4        9.19        4.72      3.68 o 
  -4   3   4      153.45      162.02      4.28 o 
  -3   3   4      163.26      185.31      3.81 o 
  -2   3   4        1.33        4.43      2.01 o 
  -1   3   4       33.89       26.59      2.40 o 
   0   3   4       22.14       23.42      2.71 o 
   1   3   4       13.61       13.86      2.57 o 
   2   3   4      145.81      138.70      3.74 o 
   3   3   4       73.50       77.54      3.52 o 
   4   3   4        2.88        1.71      3.50 o 
   5   3   4       48.05       53.63      5.57 o 
   6   3   4       93.56       95.27      6.74 o 
   7   3   4       63.41       68.72      7.03 o 
 -10   4   4        2.55        4.27      5.44 o 
  -9   4   4       42.94       47.14      6.10 o 
  -8   4   4       12.58       11.76      5.84 o 
  -7   4   4      460.01      480.99      8.48 o 
  -6   4   4      405.84      390.65     10.41 o 
  -5   4   4       33.64       35.81      4.30 o 
  -4   4   4      294.29      297.49      4.96 o 
  -3   4   4       42.71       44.93      2.75 o 
  -2   4   4      673.57      677.95      6.95 o 
  -1   4   4       42.88       36.34      3.09 o 
   0   4   4       85.95       83.07      3.16 o 
   1   4   4      843.60      855.74     11.15 o 
   2   4   4      422.66      404.30      6.38 o 
   3   4   4       12.59       16.20      4.31 o 
   4   4   4      102.87      102.97      5.99 o 
   5   4   4       20.59       22.75      5.33 o 
   6   4   4        3.77        6.95      5.84 o 
   7   4   4        5.07       -1.41      9.46 o 
 -10   5   4        3.88        5.41      6.63 o 
  -9   5   4       41.93       47.68      6.16 o 
  -8   5   4      146.06      158.31     12.31 o 
  -7   5   4      118.59      122.03      5.96 o 
  -6   5   4       56.53       57.48      4.96 o 
  -5   5   4      139.92      138.24      4.38 o 
  -4   5   4      272.06      272.41      5.18 o 
  -3   5   4       48.16       40.56      2.55 o 
  -2   5   4       21.06       18.15      2.06 o 
  -1   5   4       91.86       96.18      3.19 o 
   0   5   4      122.67      125.83      4.57 o 
   1   5   4        0.18        2.47      2.65 o 
   2   5   4      116.45      120.87      4.79 o 
   3   5   4      100.78      111.95      4.90 o 
   4   5   4      266.31      283.47      8.52 o 
   5   5   4       64.03       64.36      6.58 o 
 -10   6   4        3.83       12.04     13.12 o 
  -9   6   4       47.48       58.80      6.49 o 
  -8   6   4      128.23      122.90      8.14 o 
  -7   6   4       24.78       26.08      4.35 o 
  -6   6   4       32.51       29.66      4.14 o 
  -5   6   4       22.22       20.27      3.14 o 
  -4   6   4        7.22        6.79      2.66 o 
  -3   6   4        9.56        8.93      2.32 o 
  -2   6   4       53.37       51.52      2.92 o 
  -1   6   4        4.31        4.39      2.53 o 
   0   6   4        9.43        5.37      3.65 o 
   1   6   4      169.06      167.38      5.12 o 
   2   6   4        0.03        4.68      4.55 o 
   3   6   4      124.38      126.95      6.75 o 
   4   6   4      131.05      137.48      7.39 o 
   5   6   4       40.02       36.43     12.61 o 
  -9   7   4       74.83       75.12      8.72 o 
  -8   7   4       70.77       71.58      6.37 o 
  -7   7   4        1.41        2.52      4.45 o 
  -6   7   4       71.25       67.28      4.67 o 
  -5   7   4       27.30       23.03      3.58 o 
  -4   7   4       11.77       10.83      3.58 o 
  -3   7   4       13.29       14.60      3.58 o 
  -2   7   4        3.38        2.45      3.48 o 
  -1   7   4       13.77       11.32      4.05 o 
   0   7   4       26.77       23.73      4.18 o 
   1   7   4       15.83       12.77      4.04 o 
   2   7   4       32.00       39.81      7.58 o 
   3   7   4      190.91      219.45     10.95 o 
  -9   8   4       17.33       16.33      8.05 o 
  -8   8   4        9.20        8.38      5.94 o 
  -7   8   4       40.36       37.64      4.98 o 
  -6   8   4       30.44       30.57      4.80 o 
  -5   8   4       36.30       39.33      4.31 o 
  -4   8   4      128.06      128.73      5.57 o 
  -3   8   4       83.33       78.80      4.98 o 
  -2   8   4        5.59        7.27      3.65 o 
  -1   8   4       72.56       72.44      5.04 o 
   0   8   4        0.21        5.38      4.76 o 
   1   8   4       39.27       39.11      5.24 o 
   2   8   4       44.96       46.72     12.25 o 
  -8   9   4        2.47        6.31      7.16 o 
  -7   9   4        0.29       -0.46      5.63 o 
  -6   9   4       84.69       89.67      5.39 o 
  -5   9   4       22.58       24.42      4.39 o 
  -4   9   4        4.43        6.63      4.13 o 
  -3   9   4       44.92       49.07      4.54 o 
  -2   9   4        5.34       11.86      4.75 o 
  -1   9   4      174.82      181.44      8.02 o 
   0   9   4       20.11       15.65      5.33 o 
   1   9   4      165.27      189.79     15.98 o 
  -7  10   4        0.85        2.11      7.10 o 
  -6  10   4       23.72       25.32      7.25 o 
  -5  10   4       10.09       22.13      5.30 o 
  -4  10   4        5.64        4.52      4.59 o 
  -3  10   4       14.18       20.65      6.55 o 
  -2  10   4       20.71       20.20      7.64 o 
  -1  10   4        0.39       -2.42      9.93 o 
   0 -13   5       87.09       79.23     13.54 o 
   1 -13   5       14.48       22.98     11.47 o 
   2 -13   5       73.81       75.79     12.60 o 
   3 -13   5       96.19      104.76      9.86 o 
   4 -13   5       59.02       59.69     12.87 o 
   5 -13   5        2.44        7.17     11.06 o 
   6 -13   5        2.60        6.36     11.83 o 
  -2 -12   5        1.34       -0.59     10.89 o 
  -1 -12   5        3.41       14.99      7.79 o 
   0 -12   5      333.34      375.00     17.14 o 
   1 -12   5        1.91        5.78     10.04 o 
   2 -12   5       11.89        2.75      6.42 o 
   3 -12   5       77.41       78.82      9.51 o 
   4 -12   5       14.12       12.31      7.64 o 
   5 -12   5      255.35      254.92     11.26 o 
   6 -12   5       26.16       22.72      8.42 o 
   7 -12   5       16.70       22.75     11.36 o 
  -3 -11   5        1.66        4.78      7.87 o 
  -2 -11   5       57.19       67.66     11.85 o 
  -1 -11   5        4.70        2.13      6.75 o 
   0 -11   5        5.11        6.84      5.92 o 
   1 -11   5       36.19       39.87      6.26 o 
   2 -11   5       67.37       64.67      6.64 o 
   3 -11   5      182.08      167.78      8.99 o 
   4 -11   5        0.01        6.10      8.80 o 
   5 -11   5       23.13       28.00      7.28 o 
   6 -11   5       10.08        8.31      5.62 o 
   7 -11   5       61.25       64.23      7.59 o 
   8 -11   5       22.67       25.83      8.66 o 
  -5 -10   5      164.50      206.64     11.33 o 
  -4 -10   5       66.08       80.51      7.11 o 
  -3 -10   5       18.65       16.45      7.10 o 
  -2 -10   5      377.24      396.31     11.87 o 
  -1 -10   5       13.42       14.05      5.42 o 
   0 -10   5       44.75       42.40      5.73 o 
   1 -10   5      245.56      253.60      8.10 o 
   2 -10   5       43.06       42.97      6.68 o 
   3 -10   5      289.25      286.84      8.96 o 
   4 -10   5       45.59       42.19      4.93 o 
   5 -10   5        6.41        3.79      3.82 o 
   6 -10   5        3.86        4.11      4.55 o 
   7 -10   5        0.61        6.20     11.22 o 
   8 -10   5       33.54       30.08      5.77 o 
  -6  -9   5        0.00        4.71      8.33 o 
  -5  -9   5       62.63       65.82      7.02 o 
  -4  -9   5       12.49       14.60      5.70 o 
  -3  -9   5       68.53       77.87      5.58 o 
  -2  -9   5      132.61      144.80      5.77 o 
  -1  -9   5       67.67       70.08      5.59 o 
   0  -9   5      176.28      165.87      5.56 o 
   1  -9   5      771.70      781.57     20.54 o 
   2  -9   5        5.80        9.36      5.30 o 
   3  -9   5       97.98       93.26      4.55 o 
   4  -9   5      118.45      117.32      4.88 o 
   5  -9   5      105.52      111.57      4.88 o 
   6  -9   5        3.80        0.98      4.20 o 
   7  -9   5       43.81       45.14      5.28 o 
   8  -9   5       32.96       35.83      5.62 o 
   9  -9   5        1.05        6.35      9.31 o 
  -6  -8   5        8.80       11.75      6.30 o 
  -5  -8   5        7.04        5.30      5.49 o 
  -4  -8   5        7.42        4.88      5.08 o 
  -3  -8   5       25.54       27.08      4.97 o 
  -2  -8   5      381.31      377.78      8.70 o 
  -1  -8   5       19.02       18.82      3.85 o 
   0  -8   5       18.25       16.11      3.73 o 
   1  -8   5       13.57       10.61      1.49 o 
   2  -8   5        1.30        0.98      2.04 o 
   3  -8   5      307.70      303.06      4.07 o 
   4  -8   5      188.04      190.90      5.01 o 
   5  -8   5      143.76      143.50      6.63 o 
   6  -8   5      250.71      251.56      6.38 o 
   7  -8   5       42.34       44.20      5.02 o 
   8  -8   5      115.08      130.13      5.84 o 
   9  -8   5        0.10        4.04      7.62 o 
  -7  -7   5       81.42      105.77      7.59 o 
  -6  -7   5       10.07       12.77      5.63 o 
  -5  -7   5      124.77      118.99      5.55 o 
  -4  -7   5       76.67       85.35      4.61 o 
  -3  -7   5      109.44      103.79      3.74 o 
  -2  -7   5     1360.21     1371.03     25.91 o 
  -1  -7   5      433.65      438.82      6.38 o 
   0  -7   5       41.81       39.59      3.09 o 
   1  -7   5        6.46        6.95      1.46 o 
   2  -7   5       16.38       15.01      1.77 o 
   3  -7   5       16.10       13.14      2.48 o 
   4  -7   5       47.54       45.85      2.79 o 
   5  -7   5      119.95      124.73      4.87 o 
   6  -7   5       27.76       26.85      4.48 o 
   7  -7   5       63.50       66.38      4.66 o 
   8  -7   5       61.31       65.11      5.03 o 
   9  -7   5        0.52        1.57      5.57 o 
  -8  -6   5       20.85       23.12      6.90 o 
  -7  -6   5        3.73        4.24      7.07 o 
  -6  -6   5      112.33      112.22      5.55 o 
  -5  -6   5      131.65      125.84      4.36 o 
  -4  -6   5      462.20      460.82      8.05 o 
  -3  -6   5      121.69      114.02      3.33 o 
  -2  -6   5      229.50      217.22      4.20 o 
  -1  -6   5      339.76      330.91      3.96 o 
   0  -6   5        0.56        0.98      0.57 o 
   1  -6   5      303.20      276.88      4.06 o 
   2  -6   5      428.17      453.56      5.33 o 
   3  -6   5      113.16      102.88      2.87 o 
   4  -6   5       17.66       20.89      2.46 o 
   5  -6   5       16.93       14.02      3.81 o 
   6  -6   5       46.98       46.54      4.02 o 
   7  -6   5       16.93       14.90      4.06 o 
   8  -6   5        7.45       10.17      4.44 o 
   9  -6   5        2.12        2.69      6.32 o 
  -8  -5   5       82.47       88.88      8.84 o 
  -7  -5   5       18.11       14.38      4.57 o 
  -6  -5   5       34.79       32.06      4.38 o 
  -5  -5   5        7.27        8.07      2.84 o 
  -4  -5   5     3432.77     3238.58     39.66 o 
  -3  -5   5       17.77       17.23      1.04 o 
  -2  -5   5      285.12      284.25      3.85 o 
  -1  -5   5      328.06      336.18      2.88 o 
   0  -5   5      134.91      119.89      1.80 o 
   1  -5   5       56.74       64.17      1.65 o 
   2  -5   5      223.13      209.35      3.42 o 
   3  -5   5      183.21      184.23      3.65 o 
   4  -5   5      262.09      248.58      3.74 o 
   5  -5   5      330.48      320.76      5.19 o 
   6  -5   5       24.98       26.11      3.73 o 
   7  -5   5       36.00       38.66      4.22 o 
   8  -5   5       30.06       22.62      5.24 o 
   9  -5   5      101.47       99.28      7.44 o 
  -9  -4   5       52.31       44.22      8.75 o 
  -8  -4   5       27.73       37.44      7.34 o 
  -7  -4   5       17.01       12.37      3.83 o 
  -6  -4   5       69.44       68.88      3.99 o 
  -5  -4   5       43.31       42.70      3.93 o 
  -4  -4   5      114.80       97.79      2.61 o 
  -3  -4   5        3.28        3.49      1.42 o 
  -2  -4   5      282.33      276.61      4.30 o 
  -1  -4   5       18.54       24.21      1.19 o 
   0  -4   5        2.28       -0.09      1.03 o 
   1  -4   5       81.14       78.68      3.09 o 
   2  -4   5     1230.25     1287.20     17.81 o 
   3  -4   5        7.95        6.21      2.65 o 
   4  -4   5        0.48        0.47      2.68 o 
   5  -4   5      191.62      184.48      4.60 o 
   6  -4   5      132.07      124.89      5.12 o 
   7  -4   5       24.04       22.62      4.62 o 
   8  -4   5        8.20        7.71      4.87 o 
   9  -4   5      189.32      206.67      7.73 o 
  -9  -3   5        4.33        4.85      7.37 o 
  -8  -3   5       71.03       63.03      5.73 o 
  -7  -3   5       57.03       54.53      4.21 o 
  -6  -3   5     2032.68     1955.46     30.41 o 
  -5  -3   5      123.41      109.31      3.50 o 
  -4  -3   5       65.15       62.33      1.95 o 
  -3  -3   5       11.05       14.07      1.70 o 
  -2  -3   5      114.16      101.04      2.00 o 
  -1  -3   5     1166.12     1350.23     11.18 o 
   0  -3   5       25.10       21.83      1.38 o 
   1  -3   5        9.13       11.54      1.84 o 
   2  -3   5        0.23        1.37      1.61 o 
   3  -3   5      155.55      163.11      2.62 o 
   4  -3   5      319.08      318.70      5.43 o 
   5  -3   5       14.57       11.80      2.46 o 
   6  -3   5      255.82      236.73      5.96 o 
   7  -3   5        3.43        0.84      4.38 o 
   8  -3   5      491.97      477.26      9.03 o 
   9  -3   5       41.68       46.02      7.00 o 
 -10  -2   5        3.94        2.30      6.18 o 
  -9  -2   5        9.14        7.98      5.36 o 
  -8  -2   5        1.09        2.66      6.56 o 
  -7  -2   5        5.46        3.09      3.58 o 
  -6  -2   5        7.70        3.88      3.28 o 
  -5  -2   5       93.29       90.55      2.75 o 
  -4  -2   5      216.58      220.14      4.82 o 
  -3  -2   5      292.47      270.42      3.34 o 
  -2  -2   5      456.74      475.92      5.06 o 
  -1  -2   5      158.73      161.00      3.47 o 
   0  -2   5     2904.39     3203.36     20.66 o 
   1  -2   5       49.65       54.90      1.76 o 
   2  -2   5      348.98      412.88      6.74 o 
   3  -2   5      154.80      142.39      3.46 o 
   4  -2   5       22.33       19.94      2.94 o 
   5  -2   5       12.50       15.98      3.31 o 
   6  -2   5       80.06       73.68      4.65 o 
   7  -2   5      224.93      220.84      6.45 o 
   8  -2   5       62.95       52.69      5.58 o 
 -10  -1   5        0.46        5.14      6.13 o 
  -9  -1   5        0.63        2.23      5.22 o 
  -8  -1   5      301.84      285.92     12.12 o 
  -7  -1   5      762.90      761.66     14.48 o 
  -6  -1   5       26.73       23.94      3.41 o 
  -5  -1   5      256.14      254.08      4.41 o 
  -4  -1   5       25.63       26.31      1.99 o 
  -3  -1   5     1574.50     1773.60     18.31 o 
  -2  -1   5      275.21      281.65      2.48 o 
  -1  -1   5      327.56      350.33      3.54 o 
   0  -1   5      640.02      690.41      6.13 o 
   1  -1   5       15.63       13.95      1.39 o 
   2  -1   5     1144.71     1213.63      9.37 o 
   3  -1   5      292.50      290.20      4.36 o 
   4  -1   5      372.16      358.54      5.25 o 
   5  -1   5       15.78       10.81      3.53 o 
   6  -1   5      853.96      807.37      9.47 o 
   7  -1   5        1.86        5.53      4.92 o 
   8  -1   5       42.79       40.38      6.40 o 
 -11   0   5        1.84        5.74     11.86 o 
 -10   0   5       21.42       24.76      6.19 o 
  -9   0   5        1.02        1.72      5.15 o 
  -8   0   5       14.77       11.42      5.08 o 
  -7   0   5        0.04       -0.67      3.84 o 
  -6   0   5        1.04       -0.30      3.30 o 
  -5   0   5        2.22        1.57      2.01 o 
  -4   0   5       92.11       99.09      3.30 o 
  -3   0   5       93.31       82.94      2.69 o 
  -2   0   5      328.18      351.74      4.59 o 
  -1   0   5      306.31      320.48      3.41 o 
   0   0   5     2209.58     2538.76     16.89 o 
   1   0   5        3.65        2.00      1.90 o 
   2   0   5       82.63       70.74      2.80 o 
   3   0   5      585.25      606.81      5.52 o 
   4   0   5      260.32      250.20      4.28 o 
   5   0   5      156.54      156.83      4.93 o 
   6   0   5        5.76        5.13      3.94 o 
   7   0   5       28.81       33.41      5.72 o 
   8   0   5      193.37      208.23      9.95 o 
 -11   1   5       25.98       36.80     12.42 o 
 -10   1   5       29.37       25.03      6.10 o 
  -9   1   5      628.76      673.94     17.35 o 
  -8   1   5       15.24       13.30      5.08 o 
  -7   1   5      130.98      131.86      4.66 o 
  -6   1   5       43.39       42.45      3.68 o 
  -5   1   5      222.40      238.83      5.54 o 
  -4   1   5       35.97       26.87      3.49 o 
  -3   1   5       26.28       24.45      2.26 o 
  -2   1   5      305.28      299.93      4.03 o 
  -1   1   5        7.42        9.07      2.00 o 
   0   1   5      201.04      260.09      4.68 o 
   1   1   5       51.88       54.35      2.36 o 
   2   1   5       15.14       16.18      2.59 o 
   3   1   5     1062.73     1023.22      8.80 o 
   4   1   5      301.16      283.46      5.36 o 
   5   1   5      243.31      239.47      5.97 o 
   6   1   5       17.18       14.38      4.99 o 
   7   1   5       55.81       62.95      6.40 o 
   8   1   5       16.61       13.69     12.17 o 
 -11   2   5        0.75        9.26     11.06 o 
 -10   2   5       11.25       14.82      6.29 o 
  -9   2   5       60.16       78.35      6.38 o 
  -8   2   5       95.76       96.67      7.50 o 
  -7   2   5       42.31       34.17      3.90 o 
  -6   2   5       38.97       37.62      4.37 o 
  -5   2   5      122.40      107.65      4.71 o 
  -4   2   5       14.61       16.33      2.81 o 
  -3   2   5       21.14       16.09      2.41 o 
  -2   2   5      683.51      754.08      6.37 o 
  -1   2   5      119.58      113.79      3.18 o 
   0   2   5       10.02       10.13      1.81 o 
   1   2   5      471.41      503.94      5.64 o 
   2   2   5       97.52       97.86      3.53 o 
   3   2   5      486.37      480.78      7.35 o 
   4   2   5        8.86        9.01      3.64 o 
   5   2   5        7.17        7.83      4.07 o 
   6   2   5       46.82       49.90      5.98 o 
   7   2   5       29.94       28.84      7.61 o 
 -10   3   5        4.29        8.97      6.28 o 
  -9   3   5        0.03        1.97      6.50 o 
  -8   3   5        0.00        3.40      6.06 o 
  -7   3   5       26.44       27.77      4.42 o 
  -6   3   5      131.50      128.79      5.48 o 
  -5   3   5        2.54        1.97      3.95 o 
  -4   3   5       12.49       18.15      3.04 o 
  -3   3   5       53.42       51.48      2.84 o 
  -2   3   5       48.10       35.80      2.47 o 
  -1   3   5      100.49      105.81      3.00 o 
   0   3   5       24.85       18.93      3.54 o 
   1   3   5     2708.94     2735.94     18.02 o 
   2   3   5       35.93       34.02      3.64 o 
   3   3   5      281.60      276.17      5.66 o 
   4   3   5       69.59       64.12      4.36 o 
   5   3   5       45.85       46.92      6.34 o 
   6   3   5       21.35       14.51      5.93 o 
 -10   4   5       57.92       49.50      7.05 o 
  -9   4   5        1.83        9.08      7.34 o 
  -8   4   5       36.61       39.64      6.66 o 
  -7   4   5        1.94        2.59      4.46 o 
  -6   4   5       30.39       28.71      4.59 o 
  -5   4   5      178.69      186.45      4.74 o 
  -4   4   5       25.37       23.83      3.01 o 
  -3   4   5        0.43       -0.08      3.27 o 
  -2   4   5       94.80       87.38      3.20 o 
  -1   4   5        0.21       -0.18      2.58 o 
   0   4   5        0.27        4.51      3.62 o 
   1   4   5      915.17      904.70      8.17 o 
   2   4   5       69.58       70.77      4.23 o 
   3   4   5      198.65      214.32     13.14 o 
   4   4   5       85.41       82.04      6.00 o 
   5   4   5       66.22       58.58      6.78 o 
   6   4   5        6.45        9.28      6.36 o 
 -10   5   5        0.17        6.51      5.70 o 
  -9   5   5       21.80       26.43      7.05 o 
  -8   5   5      119.43      111.30      6.40 o 
  -7   5   5       15.98       13.35      4.93 o 
  -6   5   5       35.38       36.98      4.23 o 
  -5   5   5       65.40       67.75      4.01 o 
  -4   5   5        0.85        1.15      3.39 o 
  -3   5   5       29.52       26.54      2.49 o 
  -2   5   5       11.69       11.22      2.39 o 
  -1   5   5     1117.23     1116.17     14.37 o 
   0   5   5       81.02       86.85      4.14 o 
   1   5   5       21.45       23.23      3.07 o 
   2   5   5        4.50        5.64      3.88 o 
   3   5   5        2.63        7.11      5.00 o 
   4   5   5       33.50       36.80      5.93 o 
   5   5   5        6.54        6.15      6.13 o 
 -10   6   5        6.28       22.69     13.43 o 
  -9   6   5       40.27       47.34      6.57 o 
  -8   6   5      155.01      177.87      6.53 o 
  -7   6   5      284.74      289.27      6.55 o 
  -6   6   5      116.30      117.63      4.79 o 
  -5   6   5       24.33       22.89      3.18 o 
  -4   6   5       26.59       26.58      3.21 o 
  -3   6   5       45.26       42.42      3.76 o 
  -2   6   5       14.11       10.20      3.61 o 
  -1   6   5      354.03      349.51      6.97 o 
   0   6   5       21.15       24.52      4.33 o 
   1   6   5       82.13       89.97      5.00 o 
   2   6   5      156.77      165.40      6.95 o 
   3   6   5        1.43        1.23      5.49 o 
   4   6   5        2.28        1.74      8.67 o 
  -9   7   5       37.03       42.91      6.94 o 
  -8   7   5        1.51        2.66      4.51 o 
  -7   7   5       20.83       22.46      4.22 o 
  -6   7   5       59.61       57.40      4.35 o 
  -5   7   5       16.46       15.17      4.12 o 
  -4   7   5       63.41       64.08      4.41 o 
  -3   7   5      109.50       99.87      4.64 o 
  -2   7   5      152.32      153.67      5.29 o 
  -1   7   5      274.26      283.01      8.16 o 
   0   7   5       54.17       57.07      4.53 o 
   1   7   5        0.30        3.13      4.08 o 
   2   7   5       80.38       90.34      8.83 o 
   3   7   5       20.86       23.11      8.30 o 
  -9   8   5       70.78       74.25     13.15 o 
  -8   8   5        0.36        1.79      6.13 o 
  -7   8   5        0.24       -0.41      5.76 o 
  -6   8   5       33.41       31.51      4.66 o 
  -5   8   5        0.86        6.52      4.09 o 
  -4   8   5      140.93      136.85      5.39 o 
  -3   8   5        6.99        7.79      4.11 o 
  -2   8   5        9.09        9.48      4.66 o 
  -1   8   5       11.12        7.83      4.65 o 
   0   8   5       20.37       20.01      4.52 o 
   1   8   5      115.03      125.38     12.14 o 
  -7   9   5        6.81        8.28     10.81 o 
  -6   9   5        4.69        5.63      4.65 o 
  -5   9   5       13.21       12.21      4.64 o 
  -4   9   5       43.54       40.48      4.94 o 
  -3   9   5       67.11       62.50      5.03 o 
  -2   9   5        0.13        4.92      5.61 o 
  -1   9   5       82.29       78.15      8.62 o 
   0   9   5        0.60        4.20      7.51 o 
  -6  10   5       85.33       93.75      9.25 o 
  -5  10   5        0.23        2.48      7.22 o 
  -1 -13   6       55.40       48.76     12.97 o 
   0 -13   6       27.56       33.32      8.51 o 
   1 -13   6        0.25        1.80      7.90 o 
   2 -13   6       46.47       44.39     11.26 o 
   3 -13   6        0.98       -1.59      8.29 o 
   4 -13   6       15.11       13.40     11.06 o 
   5 -13   6        0.52        0.48     10.82 o 
   6 -13   6        0.05       -0.50     11.03 o 
  -3 -12   6        9.56       13.20     10.92 o 
  -2 -12   6       10.60        7.55      7.32 o 
  -1 -12   6       27.63       23.65      6.20 o 
   0 -12   6        3.68       -0.87      7.14 o 
   1 -12   6       86.60       88.56     13.30 o 
   2 -12   6        1.92       -2.26      8.88 o 
   3 -12   6       17.29       12.78      7.58 o 
   4 -12   6        2.02        5.98      9.42 o 
   5 -12   6       14.90       12.79      7.91 o 
   6 -12   6        0.00       10.06     10.23 o 
   7 -12   6        9.32        5.43     10.41 o 
  -4 -11   6      176.02      207.46     14.02 o 
  -3 -11   6       33.79       44.80      6.56 o 
  -2 -11   6      238.45      261.94     23.91 o 
  -1 -11   6       34.54       33.33      5.58 o 
   0 -11   6      150.26      151.85     21.23 o 
   1 -11   6       86.04       83.57     13.04 o 
   2 -11   6      150.68      154.68     11.84 o 
   3 -11   6      106.26      110.24     17.89 o 
   4 -11   6       18.39       23.62      7.08 o 
   5 -11   6       38.62       38.41      5.59 o 
   6 -11   6       61.70       64.38      8.09 o 
   7 -11   6       10.60        9.04      6.46 o 
   8 -11   6       50.65       55.87     12.72 o 
  -5 -10   6        9.00        6.31      8.23 o 
  -4 -10   6       65.75       75.50      6.84 o 
  -3 -10   6        0.08        7.13      4.40 o 
  -2 -10   6       76.27       72.69      6.72 o 
  -1 -10   6        7.76        3.55      5.73 o 
   0 -10   6      131.43      131.90      8.58 o 
   1 -10   6       71.16       63.04      6.70 o 
   2 -10   6       65.72       65.62     10.90 o 
   3 -10   6      135.11      133.99      5.72 o 
   4 -10   6      107.67      109.50      5.83 o 
   5 -10   6       44.04       49.76      6.87 o 
   6 -10   6       30.42       35.03      4.80 o 
   7 -10   6        7.25        7.42      5.09 o 
   8 -10   6        0.15        4.21      6.30 o 
  -6  -9   6      205.15      225.36     12.40 o 
  -5  -9   6      106.45      121.65      7.57 o 
  -4  -9   6      155.25      176.45     10.06 o 
  -3  -9   6        0.98        0.19      3.67 o 
  -2  -9   6       10.57       12.16      3.56 o 
  -1  -9   6       56.12       48.12      3.82 o 
   0  -9   6      171.60      160.00      5.27 o 
   1  -9   6       23.60       16.63      3.39 o 
   2  -9   6        2.81        5.64      4.10 o 
   3  -9   6       36.03       29.39      2.59 o 
   4  -9   6        5.74        7.47      3.81 o 
   5  -9   6      175.06      174.80      5.60 o 
   6  -9   6       65.41       71.34      5.13 o 
   7  -9   6       36.84       41.59      5.32 o 
   8  -9   6       47.06       59.00      5.55 o 
   9  -9   6        3.87        4.66     12.64 o 
  -7  -8   6       72.94       75.31      9.48 o 
  -6  -8   6      359.60      449.74     20.14 o 
  -5  -8   6       19.76       24.01      4.83 o 
  -4  -8   6      211.39      206.46      6.60 o 
  -3  -8   6       20.31       19.19      2.91 o 
  -2  -8   6      147.20      143.47      3.19 o 
  -1  -8   6       43.12       44.73      2.97 o 
   0  -8   6       23.96       19.19      2.71 o 
   1  -8   6       17.91       12.40      1.72 o 
   2  -8   6      266.50      256.22      3.23 o 
   3  -8   6       13.99       16.97      2.40 o 
   4  -8   6        3.08        3.50      2.67 o 
   5  -8   6      100.42      107.16      5.02 o 
   6  -8   6       31.32       31.12      4.58 o 
   7  -8   6       90.37       99.67      5.27 o 
   8  -8   6      108.31      104.06      5.84 o 
   9  -8   6        3.70       -1.76     12.49 o 
  -7  -7   6      237.09      270.23      9.44 o 
  -6  -7   6        0.01        0.28      4.60 o 
  -5  -7   6      116.40      114.75      4.56 o 
  -4  -7   6       65.78       64.80      3.27 o 
  -3  -7   6        5.22        2.89      2.59 o 
  -2  -7   6      138.92      136.43      2.97 o 
  -1  -7   6      169.89      167.17      3.38 o 
   0  -7   6       97.29       90.75      3.55 o 
   1  -7   6      229.83      222.68      4.24 o 
   2  -7   6      472.79      499.94      4.55 o 
   3  -7   6      390.55      382.71      4.97 o 
   4  -7   6      550.81      546.31      7.13 o 
   5  -7   6       76.11       70.24      4.03 o 
   6  -7   6       38.77       41.31      4.22 o 
   7  -7   6       12.29        9.29      4.29 o 
   8  -7   6       31.66       34.74      5.04 o 
   9  -7   6       23.06       36.79     13.09 o 
  -8  -6   6      213.70      250.17     11.60 o 
  -7  -6   6        2.51        3.69      3.99 o 
  -6  -6   6        9.89        7.68      3.74 o 
  -5  -6   6        0.01        1.33      3.64 o 
  -4  -6   6       66.30       63.62      3.09 o 
  -3  -6   6      374.83      367.28      5.07 o 
  -2  -6   6       79.00       79.96      2.28 o 
  -1  -6   6      518.51      519.22      8.35 o 
   0  -6   6      100.80      109.26      1.78 o 
   1  -6   6      615.28      670.27      8.47 o 
   2  -6   6      111.43       84.19      6.01 o 
   3  -6   6      340.40      344.75      4.74 o 
   4  -6   6      418.48      399.27      4.82 o 
   5  -6   6       44.35       43.09      3.47 o 
   6  -6   6      592.99      608.21      8.09 o 
   7  -6   6       38.08       41.80      4.51 o 
   8  -6   6       28.67       31.15      5.47 o 
   9  -6   6       20.93       22.08     12.11 o 
  -9  -5   6       94.52       96.19     14.24 o 
  -8  -5   6        3.12        2.14      7.28 o 
  -7  -5   6      115.58      124.87      5.76 o 
  -6  -5   6        1.05        2.61      4.01 o 
  -5  -5   6        4.02        3.19      2.66 o 
  -4  -5   6      281.20      270.37      3.49 o 
  -3  -5   6      177.34      162.08      2.53 o 
  -2  -5   6        4.41        3.67      0.89 o 
  -1  -5   6       24.50       33.03      1.44 o 
   0  -5   6      604.86      711.12     13.38 o 
   1  -5   6       79.63       80.18      1.89 o 
   2  -5   6      176.43      174.49      4.15 o 
   3  -5   6      685.08      648.68      9.08 o 
   4  -5   6       64.28       66.78      3.32 o 
   5  -5   6      216.66      198.62      4.50 o 
   6  -5   6        2.34        3.34      4.20 o 
   7  -5   6       39.47       39.97      4.96 o 
   8  -5   6       20.61       24.10      5.31 o 
   9  -5   6        0.07        7.65     11.47 o 
  -9  -4   6       42.40       55.03      8.97 o 
  -8  -4   6       47.24       44.95      6.23 o 
  -7  -4   6       29.22       30.59      4.11 o 
  -6  -4   6      343.03      331.14      6.19 o 
  -5  -4   6     1256.20     1244.37     22.00 o 
  -4  -4   6       95.03       84.99      2.00 o 
  -3  -4   6      865.20      833.31      6.70 o 
  -2  -4   6       24.35       29.19      1.46 o 
  -1  -4   6      351.67      403.31      4.27 o 
   0  -4   6       57.48       44.74      1.26 o 
   1  -4   6       95.24       81.66      1.92 o 
   2  -4   6      401.53      381.89      3.99 o 
   3  -4   6      159.89      142.82      3.73 o 
   4  -4   6      456.77      455.57     14.11 o 
   5  -4   6       14.02        9.29      3.33 o 
   6  -4   6        5.15        2.34      4.13 o 
   7  -4   6       10.07        9.81      4.46 o 
   8  -4   6       28.96       31.83      5.33 o 
   9  -4   6      134.37      134.56     10.39 o 
  -9  -3   6        8.46        6.78      7.65 o 
  -8  -3   6       98.81       93.28      5.10 o 
  -7  -3   6       19.37       13.84      3.78 o 
  -6  -3   6      309.23      317.42      5.85 o 
  -5  -3   6        0.16        1.03      2.09 o 
  -4  -3   6      103.89      107.97      2.84 o 
  -3  -3   6      827.81      826.22      7.98 o 
  -2  -3   6      204.89      310.75      4.70 o 
  -1  -3   6        1.36        0.58      1.34 o 
   0  -3   6      116.95      127.75      3.33 o 
   1  -3   6     1305.30     1327.13      7.50 o 
   2  -3   6       96.46      101.49      2.54 o 
   3  -3   6      343.39      328.71      6.83 o 
   4  -3   6        1.84        0.69      2.97 o 
   5  -3   6      161.92      157.64      4.61 o 
   6  -3   6        2.06        4.67      4.02 o 
   7  -3   6        3.26        0.39      5.30 o 
   8  -3   6        5.39        5.54      5.25 o 
 -10  -2   6       14.17        9.03      8.43 o 
  -9  -2   6        3.00        3.06      5.26 o 
  -8  -2   6       63.18       59.13      4.51 o 
  -7  -2   6      457.47      454.09      7.04 o 
  -6  -2   6       18.08       13.98      2.55 o 
  -5  -2   6       20.43       21.23      2.73 o 
  -4  -2   6      114.77      129.32      2.64 o 
  -3  -2   6       45.62       36.55      1.88 o 
  -2  -2   6      352.47      394.68      4.75 o 
  -1  -2   6       48.79       60.56      2.16 o 
   0  -2   6        8.80       10.65      2.95 o 
   1  -2   6     1066.43     1102.90      4.54 o 
   2  -2   6       20.93       39.29      2.57 o 
   3  -2   6      104.47      101.81      3.87 o 
   4  -2   6      124.81      110.39      3.89 o 
   5  -2   6      288.49      280.99      5.45 o 
   6  -2   6       30.58       21.35      4.33 o 
   7  -2   6      457.58      451.00      8.43 o 
   8  -2   6      111.95      115.52      7.51 o 
 -10  -1   6       51.51       56.05      6.80 o 
  -9  -1   6        4.90        8.01      5.38 o 
  -8  -1   6       62.54       63.84      4.48 o 
  -7  -1   6        0.76        0.17      3.49 o 
  -6  -1   6       48.26       46.12      3.43 o 
  -5  -1   6      257.74      236.15      3.41 o 
  -4  -1   6      154.33      185.42      3.29 o 
  -3  -1   6       39.53       36.51      2.37 o 
  -2  -1   6       65.58       77.67      1.71 o 
  -1  -1   6      220.67      241.00      7.83 o 
   0  -1   6      525.80      583.59      4.93 o 
   1  -1   6        1.03        0.48      1.44 o 
   2  -1   6      443.46      479.35      7.21 o 
   3  -1   6        0.27        2.56      4.03 o 
   4  -1   6      113.27      103.70      3.83 o 
   5  -1   6      151.82      142.38      4.55 o 
   6  -1   6       22.28       25.66      4.36 o 
   7  -1   6       52.01       47.27      6.03 o 
   8  -1   6       55.60       76.07      8.98 o 
 -10   0   6        2.90        4.43      5.94 o 
  -9   0   6       10.12       14.65      5.32 o 
  -8   0   6       95.45       92.76      5.97 o 
  -7   0   6       43.21       38.95      3.69 o 
  -6   0   6      115.55      122.53      4.29 o 
  -5   0   6       88.17       83.05      3.69 o 
  -4   0   6      491.18      497.79      5.48 o 
  -3   0   6       20.73       25.04      2.50 o 
  -2   0   6      230.13      236.99      5.04 o 
  -1   0   6     1290.35     1379.78     15.62 o 
   0   0   6       24.68       35.58      1.81 o 
   1   0   6       92.59      104.92      3.09 o 
   2   0   6        1.24        1.06      2.45 o 
   3   0   6      100.56      103.94      3.72 o 
   4   0   6       11.55        6.89      3.20 o 
   5   0   6      114.51      105.59      5.69 o 
   6   0   6        9.17       11.35      5.16 o 
   7   0   6        0.32        4.60      5.64 o 
   8   0   6        1.32        3.92      8.07 o 
 -11   1   6        8.55       -1.97     12.60 o 
 -10   1   6        0.00        3.51      6.14 o 
  -9   1   6       35.07       31.46      5.96 o 
  -8   1   6        2.39        2.54      4.95 o 
  -7   1   6       26.76       23.40      3.73 o 
  -6   1   6      199.13      202.29      6.01 o 
  -5   1   6      146.27      148.27      7.63 o 
  -4   1   6      106.87       96.66      3.11 o 
  -3   1   6       42.00       35.78      2.81 o 
  -2   1   6     1362.19     1416.29      9.84 o 
  -1   1   6      222.07      243.29      3.59 o 
   0   1   6      516.71      554.62      6.12 o 
   1   1   6       81.70       96.41      3.44 o 
   2   1   6      115.20      119.98      3.70 o 
   3   1   6       99.64       94.55      4.18 o 
   4   1   6        0.81        2.57      3.30 o 
   5   1   6       29.61       29.09      4.26 o 
   6   1   6      151.34      153.38      7.12 o 
   7   1   6        0.02        0.98      7.29 o 
 -11   2   6        1.06       17.65     11.92 o 
 -10   2   6        8.61        7.05      6.39 o 
  -9   2   6        1.49        1.92      7.15 o 
  -8   2   6        1.53        2.86      3.97 o 
  -7   2   6        8.07        7.58      3.71 o 
  -6   2   6        4.26        7.37      4.12 o 
  -5   2   6       44.86       46.64      3.91 o 
  -4   2   6       34.13       29.16      2.86 o 
  -3   2   6      399.43      415.31      5.23 o 
  -2   2   6      352.48      365.20      6.24 o 
  -1   2   6       36.13       36.44      2.86 o 
   0   2   6      168.51      190.85      5.20 o 
   1   2   6      249.91      264.23      5.06 o 
   2   2   6       41.49       38.78      3.63 o 
   3   2   6       73.01       73.07      4.12 o 
   4   2   6       67.63       69.20      4.15 o 
   5   2   6        3.92        1.36      4.21 o 
   6   2   6       34.18       41.34      6.22 o 
   7   2   6       38.32       35.85     12.32 o 
 -11   3   6       31.17       39.73     12.22 o 
 -10   3   6       11.87       11.10      6.32 o 
  -9   3   6       62.45       57.07      6.43 o 
  -8   3   6       93.41       94.95      6.55 o 
  -7   3   6       25.76       28.40      4.78 o 
  -6   3   6       65.67       67.20      5.10 o 
  -5   3   6       14.18        9.96      3.25 o 
  -4   3   6      107.63      116.68      3.66 o 
  -3   3   6       59.00       61.20      3.23 o 
  -2   3   6        0.11        1.62      2.80 o 
  -1   3   6        2.89        1.55      2.50 o 
   0   3   6       27.37       24.65      3.92 o 
   1   3   6      102.90      104.35      4.19 o 
   2   3   6       93.16       99.52      4.47 o 
   3   3   6       60.37       55.21      5.06 o 
   4   3   6       15.57       15.88      5.69 o 
   5   3   6       85.01       93.51      6.74 o 
   6   3   6       24.57       23.32      6.38 o 
 -10   4   6        5.63       12.89      6.66 o 
  -9   4   6       37.24       44.34      6.47 o 
  -8   4   6       75.95       67.06      5.90 o 
  -7   4   6       21.12       27.18      5.10 o 
  -6   4   6        7.55        8.29      3.97 o 
  -5   4   6      210.26      205.87      4.59 o 
  -4   4   6      247.95      251.10      4.76 o 
  -3   4   6      120.61      127.31      3.56 o 
  -2   4   6       23.68       26.45      2.99 o 
  -1   4   6      535.40      526.58      6.41 o 
   0   4   6       29.28       25.98      3.98 o 
   1   4   6       40.38       39.06      3.85 o 
   2   4   6        9.27       13.53      3.90 o 
   3   4   6       92.60       99.31      7.47 o 
   4   4   6        4.95        1.56      5.31 o 
   5   4   6        0.92        3.45      5.88 o 
 -10   5   6        8.73       10.36      6.81 o 
  -9   5   6        8.51       14.90      7.43 o 
  -8   5   6        3.14        9.10      5.52 o 
  -7   5   6       19.15       21.03      4.72 o 
  -6   5   6      163.33      172.40      6.36 o 
  -5   5   6        4.83        4.31      3.27 o 
  -4   5   6      105.02      107.93      3.94 o 
  -3   5   6      135.63      131.57      3.97 o 
  -2   5   6      132.80      123.32      3.48 o 
  -1   5   6      313.88      306.46      5.58 o 
   0   5   6       88.88       87.31      3.76 o 
   1   5   6      112.98      120.53      5.00 o 
   2   5   6       14.20       17.87      4.32 o 
   3   5   6       83.75       94.13      5.49 o 
   4   5   6       28.19       21.58      6.08 o 
  -9   6   6       12.56       11.92      6.57 o 
  -8   6   6       77.60       81.99      5.82 o 
  -7   6   6      172.86      167.39      5.65 o 
  -6   6   6       13.47       14.62      3.30 o 
  -5   6   6       11.22        8.43      3.43 o 
  -4   6   6       75.53       77.41      4.46 o 
  -3   6   6      128.85      116.09      4.88 o 
  -2   6   6        0.41        1.01      3.83 o 
  -1   6   6       55.66       55.87      4.74 o 
   0   6   6       80.03       76.35      4.67 o 
   1   6   6      301.65      335.68     11.40 o 
   2   6   6      128.84      131.54      7.05 o 
   3   6   6       13.96       13.94      6.02 o 
  -9   7   6       12.18       18.85      8.11 o 
  -8   7   6      191.90      196.63      8.55 o 
  -7   7   6        0.06        4.50      5.65 o 
  -6   7   6        6.19        6.87      4.26 o 
  -5   7   6       56.69       50.24      4.69 o 
  -4   7   6        2.94        3.66      3.99 o 
  -3   7   6       26.10       22.69      4.31 o 
  -2   7   6        0.29        4.42      5.00 o 
  -1   7   6        0.02        2.18      4.57 o 
   0   7   6        1.86        3.33      4.31 o 
   1   7   6        0.33        5.86      5.02 o 
   2   7   6       24.88       21.94     11.34 o 
  -7   8   6        0.25        2.17      5.49 o 
  -6   8   6       70.25       71.58      5.43 o 
  -5   8   6       27.20       21.08      4.61 o 
  -4   8   6        0.08        4.16      4.50 o 
  -3   8   6       60.50       64.47      5.10 o 
  -2   8   6       63.05       64.12      5.72 o 
  -1   8   6       55.96       64.29      5.86 o 
   0   8   6       45.51       46.22      5.61 o 
   1   8   6        2.34        1.16     11.61 o 
  -6   9   6       18.53       19.22      7.90 o 
  -5   9   6       15.00       18.00      6.27 o 
  -4   9   6       12.88       14.48      6.21 o 
  -3   9   6       26.35       32.17      6.55 o 
  -2   9   6        1.71        5.89      7.42 o 
   1 -14   7       30.38       30.98     12.83 o 
   2 -14   7       57.73       58.76     12.78 o 
   3 -14   7        0.07        6.36     11.12 o 
  -2 -13   7       78.48       64.22     11.51 o 
  -1 -13   7       23.90       16.08     12.52 o 
   0 -13   7       23.14       27.18      8.24 o 
   1 -13   7        0.10        3.16      7.70 o 
   2 -13   7      106.67      112.48      9.62 o 
   3 -13   7        0.05        2.55      7.86 o 
   4 -13   7       27.16       29.54     11.20 o 
  -3 -12   7       26.24       20.98      7.92 o 
  -2 -12   7       26.72       21.74      5.95 o 
  -1 -12   7        7.38        8.05      5.24 o 
   0 -12   7        0.04       -1.34      6.81 o 
   1 -12   7       73.74       70.90     10.17 o 
   2 -12   7        0.12        1.83      6.68 o 
   3 -12   7      139.12      140.77      9.27 o 
   4 -12   7        4.10       -0.45      7.15 o 
   5 -12   7       17.03       15.35      7.62 o 
  -4 -11   7       79.34       96.05      7.54 o 
  -3 -11   7        1.45        1.69      7.06 o 
  -2 -11   7        3.64        3.60      4.89 o 
  -1 -11   7        0.21        1.81      5.63 o 
   0 -11   7       36.77       32.90      5.12 o 
   1 -11   7      293.75      298.91      9.96 o 
   2 -11   7       11.29        5.35      6.23 o 
   3 -11   7      141.24      144.65      8.50 o 
   4 -11   7        1.36        3.45      5.28 o 
   5 -11   7      135.14      131.28      7.00 o 
   6 -11   7        5.64        0.96      7.50 o 
   7 -11   7        8.06       17.61      8.89 o 
  -5 -10   7       29.64       24.48      6.55 o 
  -4 -10   7       32.90       35.24      6.07 o 
  -3 -10   7       55.47       58.29      4.53 o 
  -2 -10   7        6.00        3.11      4.11 o 
  -1 -10   7      131.56      123.83      5.47 o 
   0 -10   7       10.32        6.29      3.91 o 
   1 -10   7      335.59      322.86      9.97 o 
   2 -10   7        7.01        8.66      4.57 o 
   3 -10   7       10.11        6.12      3.69 o 
   4 -10   7       56.39       56.91      5.29 o 
   5 -10   7        4.56        3.15      6.34 o 
   6 -10   7       37.99       39.25      5.77 o 
   7 -10   7        0.35        4.81      5.54 o 
   8 -10   7       16.58       19.82      6.80 o 
  -6  -9   7        0.01        3.30      7.76 o 
  -5  -9   7       51.05       50.30      5.46 o 
  -4  -9   7      182.90      195.50      6.61 o 
  -3  -9   7       33.68       37.11      3.87 o 
  -2  -9   7        0.07        2.21      3.75 o 
  -1  -9   7     1660.89     1596.26     13.81 o 
   0  -9   7       87.72       87.71      3.57 o 
   1  -9   7      468.55      451.15      9.45 o 
   2  -9   7       24.21       20.33      3.38 o 
   3  -9   7      215.84      212.76      3.98 o 
   4  -9   7       18.60       16.31      3.04 o 
   5  -9   7        3.73        7.29      6.35 o 
   6  -9   7       34.78       42.13      4.93 o 
   7  -9   7       17.48       22.17      4.69 o 
   8  -9   7       21.50       22.85      5.94 o 
  -7  -8   7       10.59       15.67      8.17 o 
  -6  -8   7       37.16       46.75      5.59 o 
  -5  -8   7        1.27        2.78      4.55 o 
  -4  -8   7      311.05      308.82      8.20 o 
  -3  -8   7        5.84        7.24      2.80 o 
  -2  -8   7       98.50      101.81      3.68 o 
  -1  -8   7      160.62      153.65      6.52 o 
   0  -8   7       16.21       17.36      3.26 o 
   1  -8   7      459.65      412.50      4.07 o 
   2  -8   7        6.77        7.90      2.36 o 
   3  -8   7      104.64       99.41      3.20 o 
   4  -8   7       35.37       35.36      3.23 o 
   5  -8   7       56.99       56.08      4.14 o 
   6  -8   7      143.00      144.70      5.36 o 
   7  -8   7        0.09        0.77      5.86 o 
   8  -8   7        1.68       10.11      5.02 o 
  -8  -7   7       13.82       11.08     11.80 o 
  -7  -7   7       57.14       64.53      6.45 o 
  -6  -7   7      125.36      136.94      6.01 o 
  -5  -7   7        7.73       10.69      3.66 o 
  -4  -7   7       91.35       79.11      3.39 o 
  -3  -7   7     1674.82     1715.80     35.07 o 
  -2  -7   7       10.84       12.34      2.57 o 
  -1  -7   7       49.39       39.54      2.97 o 
   0  -7   7        7.60       10.78      1.81 o 
   1  -7   7        0.97        1.99      2.09 o 
   2  -7   7      479.29      472.20      4.81 o 
   3  -7   7      274.05      295.41      4.81 o 
   4  -7   7       95.17       87.64      3.56 o 
   5  -7   7        1.25        0.24      3.37 o 
   6  -7   7       37.17       45.02      4.37 o 
   7  -7   7        0.01        2.05      5.04 o 
   8  -7   7       13.28       18.04      5.64 o 
  -8  -6   7      178.82      213.87      8.67 o 
  -7  -6   7        9.32        9.72      4.02 o 
  -6  -6   7      453.80      482.00      7.24 o 
  -5  -6   7        3.85        4.80      3.36 o 
  -4  -6   7        3.42        5.95      2.71 o 
  -3  -6   7      128.14      115.63      3.33 o 
  -2  -6   7        9.01        8.76      1.54 o 
  -1  -6   7      427.37      391.84      5.99 o 
   0  -6   7       37.89       37.09      2.22 o 
   1  -6   7       10.25        5.22      1.66 o 
   2  -6   7       61.65       57.31      2.96 o 
   3  -6   7       14.70       12.16      2.87 o 
   4  -6   7        4.58        2.91      2.55 o 
   5  -6   7      118.55      110.70      5.28 o 
   6  -6   7       96.31       86.45      4.73 o 
   7  -6   7       33.73       31.40      4.96 o 
   8  -6   7        6.97        9.38      6.26 o 
  -9  -5   7        7.48        3.64     11.83 o 
  -8  -5   7        0.01        0.82     10.15 o 
  -7  -5   7       25.89       26.55      4.67 o 
  -6  -5   7      542.24      539.82     11.65 o 
  -5  -5   7      393.70      384.53      4.91 o 
  -4  -5   7      295.87      290.51      4.11 o 
  -3  -5   7      181.20      170.67      2.57 o 
  -2  -5   7       72.45       76.49      2.20 o 
  -1  -5   7      192.74      185.07      2.74 o 
   0  -5   7     1456.49     1542.98     21.21 o 
   1  -5   7      320.07      336.76      3.35 o 
   2  -5   7      503.14      503.48      6.94 o 
   3  -5   7        0.04        2.26      3.91 o 
   4  -5   7      120.48      118.33      4.63 o 
   5  -5   7       26.84       25.29      3.38 o 
   6  -5   7        0.99        0.26      5.81 o 
   7  -5   7      177.10      162.99      8.85 o 
   8  -5   7        1.72        7.96      5.25 o 
  -9  -4   7        1.40        5.84      7.92 o 
  -8  -4   7       61.36       59.20      6.13 o 
  -7  -4   7       35.68       31.70      4.04 o 
  -6  -4   7      189.41      186.40      4.56 o 
  -5  -4   7      333.64      306.79      4.91 o 
  -4  -4   7       37.41       34.05      2.25 o 
  -3  -4   7       41.80       45.93      2.22 o 
  -2  -4   7        3.14        1.73      1.31 o 
  -1  -4   7      199.02      213.16      2.92 o 
   0  -4   7       65.93       66.06      3.50 o 
   1  -4   7       84.45       80.27      1.97 o 
   2  -4   7      310.44      293.80      6.10 o 
   3  -4   7      605.54      571.79      6.17 o 
   4  -4   7      417.11      429.19      5.98 o 
   5  -4   7        3.61        4.25      3.39 o 
   6  -4   7       20.56       29.15      4.37 o 
   7  -4   7      234.84      236.48      6.99 o 
   8  -4   7        1.17        7.35      6.06 o 
 -10  -3   7       10.62        0.88     11.94 o 
  -9  -3   7       30.10       39.88      8.21 o 
  -8  -3   7      393.20      408.95      7.60 o 
  -7  -3   7       46.42       43.06      4.05 o 
  -6  -3   7       88.54       82.74      4.10 o 
  -5  -3   7       51.28       53.12      2.69 o 
  -4  -3   7        0.38        2.30      1.95 o 
  -3  -3   7        0.47        1.11      2.07 o 
  -2  -3   7      512.58      576.04      5.35 o 
  -1  -3   7       36.55       38.49      1.80 o 
   0  -3   7      140.60      150.95      4.27 o 
   1  -3   7       37.41       30.12      1.80 o 
   2  -3   7       14.55       11.39      2.04 o 
   3  -3   7       12.32        5.54      3.14 o 
   4  -3   7      231.68      209.44      6.45 o 
   5  -3   7        3.06        1.08      3.42 o 
   6  -3   7       79.23       73.12      4.98 o 
   7  -3   7        1.51        1.03      4.79 o 
   8  -3   7       49.78       41.55     12.84 o 
 -10  -2   7        3.23        7.43      8.55 o 
  -9  -2   7       75.02       70.05      6.34 o 
  -8  -2   7      185.95      187.62      5.80 o 
  -7  -2   7      228.49      223.68      6.13 o 
  -6  -2   7       37.72       34.84      3.16 o 
  -5  -2   7      436.06      428.42      8.00 o 
  -4  -2   7        0.22        0.93      2.39 o 
  -3  -2   7      124.04      128.39      2.59 o 
  -2  -2   7      218.20      193.63      5.62 o 
  -1  -2   7       24.40       28.43      2.40 o 
   0  -2   7       26.63       21.29      3.36 o 
   1  -2   7      340.47      356.42      3.12 o 
   2  -2   7       26.97       33.17      2.58 o 
   3  -2   7       12.13       10.81      3.22 o 
   4  -2   7       75.99       63.43      4.13 o 
   5  -2   7       66.26       56.69      4.05 o 
   6  -2   7       49.94       44.44      4.68 o 
   7  -2   7      120.53      103.68      6.93 o 
 -10  -1   7       78.19       81.82      7.10 o 
  -9  -1   7       48.54       44.64      5.98 o 
  -8  -1   7       18.46       16.43      4.06 o 
  -7  -1   7       51.87       52.16      5.05 o 
  -6  -1   7       60.57       55.63      4.01 o 
  -5  -1   7      161.82      173.19      3.75 o 
  -4  -1   7       11.07        7.42      2.58 o 
  -3  -1   7      291.30      289.15      4.11 o 
  -2  -1   7        0.16        1.42      1.24 o 
  -1  -1   7       25.85       25.22      1.39 o 
   0  -1   7      189.71      190.56      2.58 o 
   1  -1   7      156.32      143.19      2.60 o 
   2  -1   7      211.79      218.47      4.95 o 
   3  -1   7       28.64       34.25      3.59 o 
   4  -1   7      177.60      164.95      5.23 o 
   5  -1   7       52.28       55.90      4.71 o 
   6  -1   7       55.73       61.88      6.07 o 
   7  -1   7        5.71        5.10      5.94 o 
 -10   0   7        5.83        2.27      5.96 o 
  -9   0   7        9.86       12.51      5.52 o 
  -7   0   7      114.14      105.19      4.59 o 
  -6   0   7       58.31       65.90      3.98 o 
  -5   0   7       21.05       22.91      2.87 o 
  -4   0   7        0.12        0.03      2.86 o 
  -3   0   7       50.17       39.74      2.94 o 
  -2   0   7     1061.98     1089.98      7.23 o 
  -1   0   7        1.44        2.06      1.72 o 
   0   0   7      361.90      385.23      5.97 o 
   1   0   7      239.01      241.85      4.25 o 
   2   0   7      454.84      418.55      5.89 o 
   3   0   7        1.43        2.52      2.95 o 
   4   0   7      109.93      103.63      4.92 o 
   5   0   7      271.06      254.72      6.66 o 
   6   0   7      163.25      171.23      7.47 o 
   7   0   7       40.31       35.45     10.90 o 
 -10   1   7       32.92       32.24      6.63 o 
  -9   1   7       37.23       35.13      6.12 o 
  -8   1   7        6.48        9.03      3.95 o 
  -7   1   7        5.02        8.32      3.76 o 
  -6   1   7       20.09       15.67      3.16 o 
  -5   1   7        6.60        7.58      3.19 o 
  -4   1   7       45.58       49.58      3.09 o 
  -3   1   7       56.02       51.19      3.47 o 
  -2   1   7        8.47        9.00      2.43 o 
  -1   1   7       47.28       41.96      2.68 o 
   0   1   7       54.14       44.70      3.02 o 
   1   1   7       65.45       63.35      3.46 o 
   2   1   7       38.08       27.56      3.37 o 
   3   1   7        4.16        4.01      3.43 o 
   4   1   7       33.30       28.50      3.78 o 
   5   1   7       83.41       90.71      5.22 o 
   6   1   7      104.22      109.60      8.81 o 
 -10   2   7        7.75        8.29      6.33 o 
  -9   2   7        9.17        1.82      5.75 o 
  -8   2   7       97.71      109.91      5.36 o 
  -7   2   7       34.70       36.36      4.29 o 
  -6   2   7       41.84       39.67      4.16 o 
  -5   2   7       40.80       36.66      3.66 o 
  -4   2   7     1599.01     1598.75     12.32 o 
  -3   2   7       44.03       45.21      3.20 o 
  -2   2   7      192.52      188.88      3.92 o 
  -1   2   7       77.24       70.12      3.29 o 
   0   2   7      171.17      154.10      4.31 o 
   1   2   7      137.29      121.40      4.28 o 
   2   2   7        4.09        7.32      3.42 o 
   3   2   7       14.66        9.50      4.43 o 
   4   2   7      106.11      114.64      5.50 o 
   5   2   7        1.72        3.19      5.34 o 
 -10   3   7       19.57       24.24      6.71 o 
  -9   3   7       76.23       72.23      6.81 o 
  -8   3   7        7.00        8.78      4.49 o 
  -7   3   7       47.85       51.89      4.82 o 
  -6   3   7      201.25      204.21      6.24 o 
  -5   3   7       59.98       65.22      3.79 o 
  -4   3   7        8.39        7.70      3.03 o 
  -3   3   7        0.95       -1.35      3.11 o 
  -2   3   7      237.46      240.11      4.46 o 
  -1   3   7      347.90      354.49      6.05 o 
   0   3   7       26.23       17.27      3.44 o 
   1   3   7       23.61       22.94      3.66 o 
   2   3   7      164.71      165.42      5.66 o 
   3   3   7       42.01       43.77      5.23 o 
   4   3   7       86.82       98.59      6.54 o 
   5   3   7        2.22        5.75      7.11 o 
 -10   4   7       36.57       35.49      9.19 o 
  -9   4   7        4.04        4.49      5.89 o 
  -8   4   7        1.87        1.39      5.30 o 
  -7   4   7        1.21        4.14      5.32 o 
  -6   4   7      464.88      447.67      7.12 o 
  -5   4   7        7.07        7.63      3.32 o 
  -4   4   7        7.68        5.41      2.88 o 
  -3   4   7       36.17       35.74      3.26 o 
  -2   4   7        1.17        1.79      2.91 o 
  -1   4   7      884.21      840.70     10.56 o 
   0   4   7      153.50      152.25      4.99 o 
   1   4   7       80.45       76.15      5.33 o 
   2   4   7        9.33       13.08      4.19 o 
   3   4   7        5.69        3.65      5.26 o 
   4   4   7       74.63       78.43      6.78 o 
 -10   5   7        7.09       11.22     12.92 o 
  -9   5   7        6.19        9.40      5.28 o 
  -8   5   7       43.32       40.98      5.43 o 
  -7   5   7        5.99        4.60      4.55 o 
  -6   5   7       27.29       28.06      3.87 o 
  -5   5   7        0.25        0.34      4.02 o 
  -4   5   7       10.43       11.04      3.33 o 
  -3   5   7       99.89       93.27      4.02 o 
  -2   5   7      107.96       99.79      4.30 o 
  -1   5   7       50.43       53.32      4.00 o 
   0   5   7       20.28       18.65      3.96 o 
   1   5   7       70.52       74.36      5.88 o 
   2   5   7       11.11        8.85      5.41 o 
   3   5   7       76.63       93.18      7.00 o 
  -9   6   7        9.79       10.04      6.55 o 
  -8   6   7       53.61       45.51      4.67 o 
  -7   6   7       31.22       33.47      4.82 o 
  -6   6   7        8.70       10.70      3.88 o 
  -5   6   7       66.69       60.96      4.63 o 
  -4   6   7        0.10       -0.47      4.04 o 
  -3   6   7      690.83      666.50      8.78 o 
  -2   6   7       27.29       24.69      4.71 o 
  -1   6   7       17.98       17.42      4.67 o 
   0   6   7        4.20        5.27      4.18 o 
   1   6   7       22.91       29.72      5.21 o 
   2   6   7       29.54       39.66      7.86 o 
  -8   7   7       83.73       93.30     13.75 o 
  -7   7   7        3.60       13.37      7.80 o 
  -6   7   7       25.69       28.31      4.79 o 
  -5   7   7        2.56        6.02      5.85 o 
  -4   7   7       69.67       67.78      5.17 o 
  -3   7   7      177.56      186.90      6.17 o 
  -2   7   7        4.31        6.04      5.14 o 
  -1   7   7      123.78      124.12      6.49 o 
   0   7   7       56.49       54.49      5.18 o 
   1   7   7       67.91       69.31      6.97 o 
  -6   8   7       28.37       31.94      6.63 o 
  -5   8   7      142.43      131.86      7.02 o 
  -4   8   7       18.24       21.78      5.09 o 
  -3   8   7       10.89        6.30      5.92 o 
  -2   8   7        4.04        2.30      6.06 o 
  -1   8   7       96.86      100.29      6.53 o 
   0   8   7        3.95        5.04     11.54 o 
  -2 -13   8      125.84      192.45     15.26 o 
  -1 -13   8       34.73       32.42      8.27 o 
   0 -13   8       10.42       10.63      7.99 o 
   1 -13   8       12.45       17.69     12.61 o 
   2 -13   8       94.74      101.02     15.08 o 
  -3 -12   8       81.84       97.36      8.94 o 
  -2 -12   8       56.11       51.87      5.92 o 
  -1 -12   8        6.34        6.58      6.69 o 
   0 -12   8       35.77       35.69      7.46 o 
   1 -12   8      197.43      204.12     10.24 o 
   2 -12   8        0.68        8.67     11.83 o 
   3 -12   8        0.14        0.00     12.14 o 
   4 -12   8        1.08        9.76     12.37 o 
   5 -12   8        8.46       19.00     13.44 o 
  -4 -11   8      386.88      502.34     13.70 o 
  -3 -11   8        2.81        7.78      5.98 o 
  -2 -11   8      140.63      141.63      5.85 o 
  -1 -11   8        7.24        5.02      4.14 o 
   0 -11   8      147.59      146.62      6.88 o 
   1 -11   8       97.80       83.74      6.02 o 
   2 -11   8        0.03        0.22      4.80 o 
   3 -11   8       58.94       61.15      7.31 o 
   4 -11   8       95.14      104.29      8.23 o 
   5 -11   8       55.96       40.89      8.04 o 
   6 -11   8       91.95      101.45      9.75 o 
   7 -11   8       81.89       93.01     13.57 o 
  -6 -10   8        1.27        4.37      8.14 o 
  -5 -10   8       28.57       38.36      6.04 o 
  -4 -10   8        1.11        3.55      5.50 o 
  -3 -10   8       22.62       30.42      4.59 o 
  -2 -10   8       10.74       11.78      3.93 o 
  -1 -10   8        1.09        5.11      4.70 o 
   0 -10   8      229.35      214.18      7.31 o 
   1 -10   8      280.39      290.28      8.53 o 
   2 -10   8       96.91       96.46      5.56 o 
   3 -10   8      132.76      134.81      5.88 o 
   4 -10   8      138.02      144.38      8.53 o 
   5 -10   8       23.52       25.92      7.63 o 
   6 -10   8       61.81       68.18      8.84 o 
   7 -10   8       62.46       76.57      7.16 o 
   8 -10   8        0.14        7.28     10.22 o 
  -6  -9   8      192.86      229.91      7.84 o 
  -5  -9   8       33.58       33.33      5.15 o 
  -4  -9   8       27.83       29.30      4.66 o 
  -3  -9   8        5.60        7.90      3.45 o 
  -2  -9   8        0.15        2.41      4.04 o 
  -1  -9   8      424.21      406.98     11.65 o 
   0  -9   8       38.56       31.32      3.19 o 
   1  -9   8       30.62       30.21      3.63 o 
   2  -9   8       14.16       13.89      3.42 o 
   3  -9   8      388.47      374.99      6.62 o 
   4  -9   8       19.94       15.59      3.83 o 
   5  -9   8       68.72       60.53      4.77 o 
   6  -9   8      102.69       98.40      6.60 o 
   7  -9   8       47.50       62.74      6.86 o 
   8  -9   8      167.08      177.71     16.90 o 
  -7  -8   8       12.92       10.59      6.38 o 
  -6  -8   8       40.12       54.03      5.51 o 
  -5  -8   8       52.89       52.36      5.04 o 
  -4  -8   8       10.14        8.82      3.46 o 
  -3  -8   8      101.73      102.04      3.65 o 
  -2  -8   8      335.93      329.70      8.37 o 
  -1  -8   8      368.57      348.48      5.90 o 
   0  -8   8       48.06       54.92      3.52 o 
   1  -8   8       32.57       30.07      3.35 o 
   2  -8   8       71.82       72.63      3.13 o 
   3  -8   8       93.30       97.26      3.31 o 
   4  -8   8        0.40        1.33      4.87 o 
   5  -8   8       71.26       73.95      5.09 o 
   6  -8   8       87.26       87.57      6.57 o 
   7  -8   8       60.98       57.90      5.79 o 
   8  -8   8       11.70       12.66     10.13 o 
  -8  -7   8        0.05        1.45      7.90 o 
  -7  -7   8      119.54      133.44      9.24 o 
  -6  -7   8       42.22       47.22      4.39 o 
  -5  -7   8      106.43      119.50      5.22 o 
  -4  -7   8       41.72       40.66      3.55 o 
  -3  -7   8      716.43      746.38     19.56 o 
  -2  -7   8       39.68       35.58      2.82 o 
  -1  -7   8      385.94      370.40      9.30 o 
   0  -7   8       20.74       19.95      2.30 o 
   1  -7   8      480.22      452.40     10.47 o 
   2  -7   8        0.24       -0.51      2.43 o 
   3  -7   8      136.53      119.63      3.97 o 
   4  -7   8      124.68      120.21      3.71 o 
   5  -7   8       45.43       50.61      4.18 o 
   6  -7   8       83.17       92.21      7.34 o 
   7  -7   8        9.33       11.66      5.96 o 
  -8  -6   8        0.25        9.18      6.03 o 
  -7  -6   8        2.55        3.30      4.60 o 
  -6  -6   8       84.70       81.04      4.51 o 
  -5  -6   8       44.82       45.15      3.76 o 
  -4  -6   8       23.84       23.38      2.81 o 
  -3  -6   8        0.18       -0.22      2.70 o 
  -2  -6   8       21.08       19.57      2.04 o 
  -1  -6   8      110.29      105.11      3.33 o 
   0  -6   8       68.28       64.62      3.43 o 
   1  -6   8      820.95      830.28      5.50 o 
   2  -6   8      303.97      305.37      4.35 o 
   3  -6   8      145.77      141.70      4.08 o 
   4  -6   8      529.60      519.27      6.73 o 
   5  -6   8        3.56        5.76      4.07 o 
   6  -6   8       25.51       21.08      4.71 o 
   7  -6   8       90.10       96.43      9.56 o 
   8  -6   8       82.73      100.92     13.47 o 
  -9  -5   8       38.71       37.12      8.33 o 
  -8  -5   8       24.55       26.30      5.24 o 
  -7  -5   8       27.86       27.79      4.75 o 
  -6  -5   8       41.64       42.19      4.49 o 
  -5  -5   8      174.30      176.38      5.25 o 
  -4  -5   8       33.63       26.62      2.08 o 
  -3  -5   8      122.15      109.38      2.61 o 
  -2  -5   8        0.13        1.80      1.86 o 
  -1  -5   8        5.92        3.26      1.49 o 
   0  -5   8       95.15       89.05      4.35 o 
   1  -5   8      621.29      588.38      7.87 o 
   2  -5   8      140.28      141.40      4.32 o 
   3  -5   8       35.38       34.37      4.06 o 
   4  -5   8       89.33       86.82      4.36 o 
   5  -5   8       36.95       34.98      4.33 o 
   6  -5   8       95.56      103.00      5.65 o 
   7  -5   8       56.69       53.88      7.08 o 
   8  -5   8       72.43       77.84     13.25 o 
  -9  -4   8        0.45        3.30      6.27 o 
  -8  -4   8      184.35      179.65      7.25 o 
  -7  -4   8        0.02        1.44      5.70 o 
  -6  -4   8        4.85        4.91      2.76 o 
  -5  -4   8       79.20       71.10      3.03 o 
  -4  -4   8       15.43       15.30      2.60 o 
  -3  -4   8        9.98       14.64      2.27 o 
  -2  -4   8      248.84      251.66      2.72 o 
  -1  -4   8      345.31      368.40     10.09 o 
   0  -4   8      252.44      271.44      6.54 o 
   1  -4   8      776.71      777.21     15.31 o 
   2  -4   8      419.66      428.17      5.32 o 
   3  -4   8        7.03        3.91      3.14 o 
   4  -4   8       67.90       64.25      4.21 o 
   5  -4   8       11.38       13.69      4.11 o 
   6  -4   8       11.18        4.89      4.66 o 
   7  -4   8       18.78       23.72      6.17 o 
 -10  -3   8        7.04        7.13     11.70 o 
  -9  -3   8       15.21       20.16      8.50 o 
  -8  -3   8      315.72      340.85      7.67 o 
  -7  -3   8        2.71        5.12      3.47 o 
  -6  -3   8      114.85      102.49      3.62 o 
  -5  -3   8       22.10       20.11      2.50 o 
  -4  -3   8       27.67       21.06      2.67 o 
  -3  -3   8       90.87      101.35      2.88 o 
  -2  -3   8      417.23      400.63     11.86 o 
  -1  -3   8      612.62      633.76     10.71 o 
   0  -3   8     1116.91     1103.24     24.71 o 
   1  -3   8       92.12       99.97      4.51 o 
   2  -3   8      263.94      268.75      5.13 o 
   3  -3   8       36.80       39.32      3.51 o 
   4  -3   8       32.33       29.18      3.85 o 
   5  -3   8       35.09       33.92      5.48 o 
   6  -3   8        3.98       10.59      6.91 o 
   7  -3   8        3.08        4.09      7.54 o 
 -10  -2   8       46.28       39.10     12.59 o 
  -9  -2   8        0.21        0.55      6.32 o 
  -8  -2   8        6.76        6.72      4.09 o 
  -7  -2   8        1.77        6.44      3.44 o 
  -6  -2   8       48.80       46.43      3.00 o 
  -5  -2   8      385.20      328.92      4.56 o 
  -4  -2   8       39.19       41.16      2.97 o 
  -3  -2   8       44.07       43.91      2.02 o 
  -2  -2   8        2.07        3.05      2.19 o 
  -1  -2   8     1546.86     1661.17     35.37 o 
   0  -2   8      143.27      139.57      5.90 o 
   1  -2   8       43.45       40.77      2.53 o 
   2  -2   8      453.73      448.73     16.65 o 
   3  -2   8       73.32       68.67      3.96 o 
   4  -2   8        7.13        6.60      3.86 o 
   5  -2   8      132.07      134.17      6.79 o 
   6  -2   8       43.76       43.79      8.08 o 
   7  -2   8       33.56       35.79     12.13 o 
 -10  -1   8      155.60      168.69     11.82 o 
  -9  -1   8        2.28        5.76      6.48 o 
  -8  -1   8        3.42        4.42      4.11 o 
  -7  -1   8       14.46       17.85      4.83 o 
  -6  -1   8        1.20        0.76      2.70 o 
  -5  -1   8        1.52        2.20      2.65 o 
  -4  -1   8      158.23      153.14      4.11 o 
  -3  -1   8       51.05       50.22      2.10 o 
  -2  -1   8      454.42      425.87      6.80 o 
  -1  -1   8       50.33       48.42      2.04 o 
   0  -1   8       10.92       11.54      2.02 o 
   1  -1   8       98.48      101.00      3.93 o 
   2  -1   8       94.07       79.56      4.31 o 
   3  -1   8      130.93      126.29      6.99 o 
   4  -1   8      111.29      102.42      4.90 o 
   5  -1   8      227.87      235.81      8.14 o 
   6  -1   8       34.01       33.66      7.42 o 
   7  -1   8        7.80       19.95     11.49 o 
 -10   0   8       18.99       15.06      6.45 o 
  -9   0   8       62.05       63.98      6.45 o 
  -8   0   8       76.41       69.09      5.92 o 
  -7   0   8      484.72      462.60      6.67 o 
  -6   0   8       13.26       10.61      2.98 o 
  -5   0   8      105.76      103.47      3.55 o 
  -4   0   8       14.38       13.51      2.80 o 
  -3   0   8      511.96      514.73      6.86 o 
  -2   0   8      493.41      478.81      4.81 o 
  -1   0   8        0.18       -1.57      2.03 o 
   0   0   8       87.82       87.72      3.89 o 
   1   0   8       17.34       23.12      2.91 o 
   2   0   8       12.11       10.38      3.18 o 
   3   0   8       25.67       25.98      4.17 o 
   4   0   8       11.48       13.55      5.00 o 
   5   0   8       20.05       18.23      5.70 o 
   6   0   8       28.93       34.77      7.59 o 
 -10   1   8       18.94       23.66      6.59 o 
  -9   1   8        2.32        3.22      5.91 o 
  -8   1   8        3.59       10.50      4.27 o 
  -7   1   8       86.26       87.19      4.04 o 
  -6   1   8        1.98        1.96      3.07 o 
  -5   1   8        3.97        5.06      3.28 o 
  -4   1   8        1.68        1.05      2.87 o 
  -3   1   8      459.47      461.57      6.09 o 
  -2   1   8      181.65      182.03      3.83 o 
  -1   1   8      223.72      230.15      4.84 o 
   0   1   8      131.06      119.86      4.73 o 
   1   1   8      332.15      317.43      7.43 o 
   2   1   8       62.14       61.77      4.00 o 
   3   1   8      250.07      247.28      7.59 o 
   4   1   8       24.70       23.26     11.44 o 
   5   1   8       57.16       63.38      7.78 o 
 -10   2   8        1.33       11.76      7.99 o 
  -9   2   8       71.15       78.64      7.02 o 
  -8   2   8       90.81       85.29      4.79 o 
  -7   2   8        0.16        1.02      3.72 o 
  -6   2   8       49.81       46.63      4.07 o 
  -5   2   8        1.53        2.89      3.12 o 
  -4   2   8     1131.05     1118.96     13.53 o 
  -3   2   8       54.80       53.80      3.05 o 
  -2   2   8       76.47       76.32      3.40 o 
  -1   2   8       97.14       91.76      4.08 o 
   0   2   8       47.56       46.89      3.53 o 
   1   2   8       22.82       25.76      4.29 o 
   2   2   8        5.99        7.61      3.77 o 
   3   2   8      175.43      180.06     12.59 o 
   4   2   8      157.78      171.49     15.65 o 
 -10   3   8        0.03        6.09      8.76 o 
  -9   3   8       18.72       21.75      4.64 o 
  -8   3   8        1.75        4.55      5.33 o 
  -7   3   8        1.93        5.28      3.95 o 
  -6   3   8        1.62        3.12      3.86 o 
  -5   3   8      305.12      290.78      6.81 o 
  -4   3   8        0.46        1.11      2.89 o 
  -3   3   8        6.39        8.60      2.86 o 
  -2   3   8        3.08        6.66      3.01 o 
  -1   3   8       17.06       13.60      3.74 o 
   0   3   8       64.50       65.69      4.13 o 
   1   3   8        0.01        4.64      4.21 o 
   2   3   8        1.71        6.66      5.90 o 
   3   3   8      219.29      243.33     14.18 o 
   4   3   8       15.58       20.57     10.62 o 
 -10   4   8       99.73      105.44     15.28 o 
  -9   4   8        1.59        6.26      4.88 o 
  -8   4   8       75.64       77.40      5.28 o 
  -7   4   8        0.09        0.40      4.19 o 
  -6   4   8      590.37      593.99      8.37 o 
  -5   4   8       10.07        7.91      3.60 o 
  -4   4   8       58.30       52.66      3.55 o 
  -3   4   8      103.08       98.65      4.05 o 
  -2   4   8        8.12        6.42      2.93 o 
  -1   4   8        0.76        0.61      3.55 o 
   0   4   8        2.74        1.62      3.50 o 
   1   4   8       12.62       11.82      4.80 o 
   2   4   8       17.72       25.73      6.72 o 
   3   4   8       17.19       11.53      9.49 o 
  -9   5   8       10.76       16.13      6.82 o 
  -8   5   8        2.81        7.84      4.82 o 
  -7   5   8       91.46       78.51      5.25 o 
  -6   5   8       76.16       85.95      4.70 o 
  -5   5   8       26.88       27.66      3.62 o 
  -4   5   8       32.53       28.97      4.24 o 
  -3   5   8       43.66       45.09      4.44 o 
  -2   5   8      137.93      127.55      5.80 o 
  -1   5   8       19.44       15.62      4.05 o 
   0   5   8        0.17        3.54      5.46 o 
   1   5   8       79.90       88.56      8.43 o 
   2   5   8        0.84       -1.04     10.59 o 
  -8   6   8       69.47       78.09      9.14 o 
  -7   6   8        4.43        4.23      6.27 o 
  -6   6   8        0.05        2.00      4.43 o 
  -5   6   8        4.39        2.21      4.92 o 
  -4   6   8       89.92       85.31      5.24 o 
  -3   6   8      103.87       99.18      5.33 o 
  -2   6   8       42.25       38.87      5.32 o 
  -1   6   8       84.57       81.03      6.05 o 
   0   6   8       48.87       51.08      6.68 o 
   1   6   8       10.75       13.78      7.63 o 
  -7   7   8        4.13       -1.34     10.99 o 
  -6   7   8        4.11        7.43      5.42 o 
  -5   7   8       17.72       18.92      4.91 o 
  -4   7   8        8.16        4.88      4.82 o 
  -3   7   8       25.39       35.76      5.63 o 
  -2   7   8       38.54       39.67      5.88 o 
  -1   7   8        4.24       10.08     10.81 o 
  -5   8   8       76.65       88.55     13.51 o 
  -4   8   8       17.55       20.76     11.34 o 
  -1 -13   9       38.14       38.99     12.54 o 
   0 -13   9       71.48       84.32     13.72 o 
   1 -13   9       43.35       57.85     13.57 o 
  -3 -12   9       85.81      103.75     12.03 o 
  -2 -12   9        4.79        4.74      7.39 o 
  -1 -12   9       37.22       42.95      8.47 o 
   0 -12   9      100.39      101.97      9.51 o 
   1 -12   9      349.12      333.25     11.86 o 
   2 -12   9        1.15        2.78      7.28 o 
   3 -12   9        4.99       11.00     12.77 o 
   4 -12   9       40.78       53.28     14.66 o 
   6 -12   9        7.14       18.55     11.13 o 
  -4 -11   9        6.31        6.89     10.85 o 
  -3 -11   9        8.82       24.48      7.44 o 
  -2 -11   9        0.06        4.22      5.25 o 
  -1 -11   9        2.09        4.73      6.79 o 
   0 -11   9       44.24       43.75      7.60 o 
   1 -11   9       10.30        8.93      7.46 o 
   2 -11   9       23.47       26.74      7.09 o 
   3 -11   9       30.11       32.31      7.01 o 
   4 -11   9        1.75       11.90     12.82 o 
   5 -11   9       77.08       81.96      9.09 o 
   6 -11   9      117.93      125.58     13.94 o 
  -5 -10   9       88.36      104.32      9.56 o 
  -4 -10   9       12.22        8.03      5.71 o 
  -3 -10   9       35.54       38.95      8.75 o 
  -2 -10   9       50.98       53.52      5.32 o 
  -1 -10   9      175.83      160.58      8.85 o 
   0 -10   9      143.52      124.61      8.28 o 
   1 -10   9       23.60       14.67      6.61 o 
   2 -10   9       28.36       21.57      6.63 o 
   3 -10   9       55.11       48.86      6.78 o 
   4 -10   9        0.14        2.72      7.16 o 
   5 -10   9        5.17        5.79      7.98 o 
   6 -10   9       11.69       12.46      8.60 o 
  -6  -9   9       64.63       64.76      7.25 o 
  -5  -9   9        1.24        3.46      4.77 o 
  -4  -9   9       50.71       53.43      4.95 o 
  -3  -9   9       66.26       67.87      3.62 o 
  -2  -9   9        0.17        0.84      5.30 o 
  -1  -9   9       78.23       70.30      5.27 o 
   0  -9   9      100.23      104.55      5.61 o 
   1  -9   9       19.75       20.95      4.69 o 
   2  -9   9       30.11       31.88      4.84 o 
   3  -9   9       81.44       78.46      5.42 o 
   4  -9   9      213.68      209.52      6.06 o 
   5  -9   9       11.14       13.59      4.67 o 
   6  -9   9       14.71       14.68      6.00 o 
   7  -9   9        0.68        3.34      7.66 o 
  -7  -8   9        0.05        6.53      7.79 o 
  -6  -8   9       34.74       36.47      5.29 o 
  -5  -8   9       13.06       15.47      3.89 o 
  -4  -8   9       33.23       32.95      3.78 o 
  -3  -8   9       17.07       16.47      3.00 o 
  -2  -8   9      495.40      486.31     20.17 o 
  -1  -8   9      401.37      363.08      7.53 o 
   0  -8   9        5.02        4.21      3.99 o 
   1  -8   9      351.83      352.12      9.30 o 
   2  -8   9       65.94       73.87      6.49 o 
   3  -8   9       21.56       18.76      3.28 o 
   4  -8   9      218.95      225.02      6.68 o 
   5  -8   9       27.31       31.30      4.83 o 
   6  -8   9      160.54      166.96      6.82 o 
   7  -8   9       79.29       78.81     11.52 o 
  -8  -7   9       27.37       36.71      8.21 o 
  -7  -7   9        4.94        3.94      5.07 o 
  -6  -7   9        0.01        2.08      5.12 o 
  -5  -7   9       88.09       86.57      4.34 o 
  -4  -7   9        4.09        0.95      3.16 o 
  -3  -7   9       11.55        9.02      2.70 o 
  -2  -7   9        0.36        0.08      2.89 o 
  -1  -7   9      275.16      246.91      6.34 o 
   0  -7   9        0.46       -0.50      2.66 o 
   1  -7   9       88.29       78.62      3.84 o 
   2  -7   9        5.74        5.51      3.28 o 
   3  -7   9       23.13       19.68      3.32 o 
   4  -7   9       27.17       26.16      4.38 o 
   5  -7   9        2.13        7.76      4.56 o 
   6  -7   9       71.62       70.08      6.54 o 
   7  -7   9       71.35       65.08      8.60 o 
  -8  -6   9       83.67       96.63      6.42 o 
  -7  -6   9       58.11       57.04      5.40 o 
  -6  -6   9       22.73       27.88      4.51 o 
  -5  -6   9       80.31       82.70      4.79 o 
  -4  -6   9      136.99      133.01      5.14 o 
  -3  -6   9      436.34      445.69     11.26 o 
  -2  -6   9        2.46        5.46      2.92 o 
  -1  -6   9      115.76      109.46      4.46 o 
   0  -6   9       16.19       17.17      4.98 o 
   1  -6   9       57.33       58.04      3.45 o 
   2  -6   9      140.25      145.27      5.61 o 
   3  -6   9       23.86       19.15      4.22 o 
   4  -6   9        3.50        5.05      4.23 o 
   5  -6   9        3.35        9.11      6.24 o 
   6  -6   9       24.43       24.96      5.89 o 
   7  -6   9       40.70       37.50      8.08 o 
  -9  -5   9       30.70       26.74      8.16 o 
  -8  -5   9       84.57       85.20      5.98 o 
  -7  -5   9       40.11       36.68      4.88 o 
  -6  -5   9       15.99       12.32      4.24 o 
  -5  -5   9       75.25       72.41      4.48 o 
  -4  -5   9       43.56       45.32      2.71 o 
  -3  -5   9      996.99      957.74     12.17 o 
  -2  -5   9       12.44       19.39      3.21 o 
  -1  -5   9      419.70      402.43      5.96 o 
   0  -5   9       45.59       50.43      5.13 o 
   1  -5   9        0.78        5.24      3.84 o 
   2  -5   9        0.07       -1.07      4.54 o 
   3  -5   9        0.98        1.72      5.01 o 
   4  -5   9        6.79        8.18      4.90 o 
   5  -5   9      129.59      112.30      6.83 o 
   6  -5   9        6.50        5.76      5.68 o 
   7  -5   9       20.70       13.26     10.38 o 
  -9  -4   9        5.37        4.76      7.29 o 
  -8  -4   9       77.56       74.58      5.60 o 
  -7  -4   9        0.78        1.84      4.29 o 
  -6  -4   9       45.07       45.85      3.26 o 
  -5  -4   9       65.02       53.84      3.29 o 
  -4  -4   9        9.73       10.09      2.55 o 
  -3  -4   9       64.99       84.99      2.71 o 
  -2  -4   9       82.91       80.57      4.58 o 
  -1  -4   9      365.45      365.73     10.21 o 
   0  -4   9       10.38       10.53      4.26 o 
   1  -4   9      420.20      433.96      8.42 o 
   2  -4   9      262.27      268.98     12.52 o 
   3  -4   9       75.68       82.79      5.39 o 
   4  -4   9       58.87       62.75      5.61 o 
   5  -4   9      326.27      303.12      8.73 o 
   6  -4   9       66.17       69.82      6.83 o 
  -9  -3   9       48.88       50.55      6.72 o 
  -8  -3   9        8.56        7.55      3.63 o 
  -7  -3   9       57.91       54.76      3.63 o 
  -6  -3   9        0.01        1.86      3.08 o 
  -5  -3   9      320.81      295.01      5.98 o 
  -4  -3   9       64.91       47.27      2.96 o 
  -3  -3   9       33.87       38.21      3.63 o 
  -2  -3   9        9.52        8.88      1.85 o 
  -1  -3   9      468.41      496.24      5.94 o 
   0  -3   9      545.44      541.37      9.42 o 
   1  -3   9       45.02       39.90      5.71 o 
   2  -3   9      235.74      232.39     12.11 o 
   3  -3   9        3.22        0.90      5.32 o 
   4  -3   9       35.13       36.98      5.42 o 
   5  -3   9       12.48       19.97      5.54 o 
   6  -3   9       24.03       28.40      6.40 o 
 -10  -2   9      193.31      218.54     15.71 o 
  -9  -2   9       24.31       31.38      5.41 o 
  -8  -2   9       69.30       61.79      4.09 o 
  -7  -2   9        8.28        3.67      3.44 o 
  -6  -2   9        3.74        4.19      3.08 o 
  -5  -2   9       79.07       87.66      3.30 o 
  -4  -2   9      101.52       94.65      3.38 o 
  -3  -2   9       38.51       39.08      3.84 o 
  -2  -2   9       30.08       31.90      2.80 o 
  -1  -2   9      501.48      539.07      6.39 o 
   0  -2   9      135.12      133.12      5.35 o 
   1  -2   9       18.95       25.78      5.35 o 
   2  -2   9       90.76       79.31      9.35 o 
   3  -2   9      196.03      166.35      6.61 o 
   4  -2   9       32.10       27.81      5.51 o 
   5  -2   9        4.79        5.46      5.49 o 
   6  -2   9       81.48       90.80      9.12 o 
 -10  -1   9       58.27       55.86      8.22 o 
  -9  -1   9        0.77        0.13      6.03 o 
  -8  -1   9       46.98       43.95      4.39 o 
  -7  -1   9        0.05        2.87      3.60 o 
  -6  -1   9      255.41      228.96      4.67 o 
  -5  -1   9       34.73       31.24      3.03 o 
  -4  -1   9      125.57      126.45      3.79 o 
  -3  -1   9      583.04      581.52      6.30 o 
  -2  -1   9      908.46      919.83      7.66 o 
  -1  -1   9        0.04        0.90      4.81 o 
   0  -1   9      278.99      276.49      8.66 o 
   1  -1   9        7.00        6.57      5.46 o 
   2  -1   9        1.73        3.72      5.49 o 
   3  -1   9        4.06        3.12      6.00 o 
   4  -1   9        0.05        0.63      5.27 o 
   5  -1   9      118.16      121.99      7.39 o 
   6  -1   9       11.29       22.50     11.20 o 
 -10   0   9        0.01       -1.74      7.42 o 
  -9   0   9       30.02       33.58      4.88 o 
  -8   0   9       57.39       54.42      4.55 o 
  -7   0   9        4.48        5.32      3.35 o 
  -6   0   9        3.10        2.06      3.53 o 
  -5   0   9       69.97       63.70      3.47 o 
  -4   0   9       18.14       18.89      2.65 o 
  -3   0   9      213.01      201.79      3.91 o 
  -2   0   9       42.46       39.34      3.44 o 
  -1   0   9       37.77       34.62      3.82 o 
   0   0   9      555.38      532.25     24.52 o 
   1   0   9       19.03       10.21      5.70 o 
   2   0   9      268.44      238.25     14.49 o 
   3   0   9      239.49      231.33      9.78 o 
   4   0   9      195.78      205.27     18.37 o 
   5   0   9        5.55        9.34      6.08 o 
  -9   1   9        4.77        7.71      5.92 o 
  -8   1   9       90.07       88.08      4.51 o 
  -7   1   9        0.16        4.27      3.46 o 
  -6   1   9       16.82       13.32      3.41 o 
  -5   1   9       25.49       22.22      3.79 o 
  -4   1   9      110.15      114.80      4.03 o 
  -3   1   9      202.42      204.21      4.25 o 
  -2   1   9        3.17        1.51      3.32 o 
  -1   1   9       45.46       40.88      4.63 o 
   0   1   9      118.68      111.99      7.24 o 
   1   1   9       95.26       81.25      7.21 o 
   2   1   9       85.51       78.07      7.43 o 
   3   1   9        3.18        4.90      6.31 o 
   4   1   9      230.16      242.01     11.52 o 
  -9   2   9       15.40       19.31      4.89 o 
  -8   2   9        0.09        1.82      4.75 o 
  -7   2   9       37.90       38.99      3.93 o 
  -6   2   9       32.93       33.20      4.22 o 
  -5   2   9       92.97       85.43      4.07 o 
  -4   2   9       57.33       54.50      3.32 o 
  -3   2   9        6.71        5.53      2.83 o 
  -2   2   9      153.82      150.88      5.44 o 
  -1   2   9       77.93       62.05      5.09 o 
   0   2   9       79.39       63.99      6.65 o 
   1   2   9       63.14       52.88      6.75 o 
   2   2   9       43.11       44.08      7.20 o 
   3   2   9       75.51       70.36      8.35 o 
   4   2   9       17.29       15.04     11.39 o 
  -9   3   9       33.22       40.51      5.18 o 
  -8   3   9       13.36       14.19      4.14 o 
  -7   3   9       32.84       38.84      4.64 o 
  -6   3   9       15.97       17.26      4.28 o 
  -5   3   9      232.38      227.02      5.44 o 
  -4   3   9       59.33       51.56      3.52 o 
  -3   3   9      142.06      138.81      4.38 o 
  -2   3   9       64.39       67.69      4.66 o 
  -1   3   9       91.71       79.14      5.74 o 
   0   3   9       56.08       60.44      5.76 o 
   1   3   9       32.56       32.76      6.53 o 
   2   3   9      282.21      318.65     11.16 o 
   3   3   9        7.60        8.69      7.37 o 
  -9   4   9        0.48       -3.04     10.09 o 
  -8   4   9        3.26        5.52      4.82 o 
  -7   4   9       42.38       49.28      5.08 o 
  -6   4   9        2.21        3.24      4.31 o 
  -5   4   9       46.22       48.00      3.80 o 
  -4   4   9       12.36       14.44      3.63 o 
  -3   4   9      240.03      226.28      5.96 o 
  -2   4   9        0.86        2.27      4.25 o 
  -1   4   9       21.24       28.35      4.75 o 
   0   4   9        2.11        3.46      5.31 o 
   1   4   9      118.88      121.87     12.71 o 
  -8   5   9        2.53        5.69      7.49 o 
  -7   5   9       27.78       28.81      5.16 o 
  -6   5   9        0.03        1.65      4.34 o 
  -5   5   9       53.90       51.36      4.82 o 
  -4   5   9       10.95       11.03      5.13 o 
  -3   5   9        7.11        5.77      5.00 o 
  -2   5   9        0.15        6.62      6.13 o 
  -1   5   9        0.01       -0.11      5.95 o 
   0   5   9       40.27       46.32      6.75 o 
   1   5   9       53.96       56.02     12.57 o 
  -7   6   9       64.86       65.96     12.31 o 
  -6   6   9       17.19       -1.27     11.66 o 
  -5   6   9      120.26      109.75      6.67 o 
  -4   6   9        0.20        1.35      6.35 o 
  -3   6   9        7.99        5.99      6.40 o 
  -2   6   9       55.07       50.63      6.96 o 
  -1   6   9        5.86       12.07     11.27 o 
  -1 -13  10        6.64       17.82     11.73 o 
   0 -13  10       60.50       73.60     13.93 o 
   1 -13  10        7.35       12.13     11.26 o 
   2 -13  10      227.51      227.31     14.77 o 
  -1 -12  10       13.32       24.50      8.29 o 
   0 -12  10       22.65       21.52      8.35 o 
   1 -12  10        7.60        4.78      8.17 o 
   2 -12  10       47.00       29.94      8.19 o 
   3 -12  10       11.76        8.36     14.04 o 
  -4 -11  10       44.07       43.97     11.27 o 
  -3 -11  10       56.83       67.06      9.48 o 
  -2 -11  10      160.90      160.32      9.82 o 
  -1 -11  10       52.26       53.90      8.22 o 
   0 -11  10      149.78      154.91      9.53 o 
   1 -11  10      175.77      159.67      9.63 o 
   2 -11  10       45.07       40.35      7.76 o 
   3 -11  10       11.03        0.27     12.89 o 
   4 -11  10       56.30       63.69     15.13 o 
   5 -11  10        0.86        2.10     10.81 o 
  -5 -10  10       31.61       24.25     11.35 o 
  -4 -10  10        1.76        3.56      7.45 o 
  -3 -10  10        5.54        7.66      7.31 o 
  -2 -10  10       91.27       84.69      9.48 o 
  -1 -10  10       18.34       13.13      7.19 o 
   0 -10  10        0.14        2.90      6.89 o 
   1 -10  10      262.77      252.46      9.98 o 
   2 -10  10        6.29        7.31      6.48 o 
   3 -10  10       31.65       25.46      6.90 o 
   4 -10  10       12.48        4.78     12.91 o 
   5 -10  10      151.24      173.51     11.07 o 
  -6  -9  10        2.83        4.25     12.18 o 
  -5  -9  10       10.87        8.52      7.73 o 
  -4  -9  10        3.72        6.00      7.72 o 
  -3  -9  10        5.79        4.57      4.22 o 
  -2  -9  10       42.10       35.00      5.33 o 
  -1  -9  10        4.24        5.98      5.30 o 
   0  -9  10        0.70        3.69      5.53 o 
   1  -9  10      238.84      240.93      7.32 o 
   2  -9  10        1.09        3.78      4.84 o 
   3  -9  10       27.49       30.35      5.14 o 
   4  -9  10       96.38       95.56      6.89 o 
   5  -9  10      145.56      152.69      6.44 o 
   6  -9  10      140.57      151.60      7.02 o 
   7  -9  10       25.44       37.07     10.66 o 
  -7  -8  10       10.54       13.04     11.63 o 
  -6  -8  10       14.15       15.99      7.93 o 
  -5  -8  10        5.59        2.48      5.32 o 
  -4  -8  10       24.90       26.21      6.89 o 
  -3  -8  10       37.52       41.14      4.52 o 
  -2  -8  10        8.08        5.37      3.92 o 
  -1  -8  10      159.03      160.71      6.09 o 
   0  -8  10       59.79       57.27      5.45 o 
   1  -8  10        7.83        7.73      4.78 o 
   2  -8  10        0.08       -1.21      3.61 o 
   3  -8  10       64.19       64.79      4.39 o 
   4  -8  10      326.83      322.21      8.00 o 
   5  -8  10       12.55       12.93      4.86 o 
   6  -8  10       89.44       89.50      7.00 o 
  -7  -7  10        3.20        1.71      6.28 o 
  -6  -7  10       79.30       76.75      6.55 o 
  -5  -7  10      181.51      186.60      7.47 o 
  -4  -7  10      293.41      288.59      8.78 o 
  -3  -7  10       36.00       40.11      4.38 o 
  -2  -7  10        0.53        3.18      3.83 o 
  -1  -7  10      302.86      305.67      7.11 o 
   0  -7  10       36.44       33.45      3.38 o 
   1  -7  10        2.64        2.94      3.72 o 
   2  -7  10      146.11      152.69      6.12 o 
   3  -7  10      306.79      325.75      8.04 o 
   4  -7  10      219.03      227.35      6.82 o 
   5  -7  10       38.89       35.92      5.73 o 
   6  -7  10       22.48       21.64      6.33 o 
  -8  -6  10       13.04       16.22      7.90 o 
  -7  -6  10        4.41        4.80      5.97 o 
  -6  -6  10       12.63       11.99      5.63 o 
  -5  -6  10        1.09        3.76      5.18 o 
  -4  -6  10      101.98       91.48      5.81 o 
  -3  -6  10       33.55       31.15      4.87 o 
  -2  -6  10      535.84      505.70     11.13 o 
  -1  -6  10      231.79      232.93      5.20 o 
   0  -6  10      157.04      165.39      6.71 o 
   1  -6  10       27.69       33.92      6.38 o 
   2  -6  10     1253.58     1244.94     13.10 o 
   3  -6  10       52.55       55.25      6.31 o 
   4  -6  10      134.87      147.09      6.81 o 
   5  -6  10       69.10       69.10      6.57 o 
   6  -6  10       67.19       63.44      6.97 o 
  -8  -5  10       23.11       23.25      6.46 o 
  -7  -5  10      111.96      128.51      7.38 o 
  -6  -5  10       44.54       33.32      5.77 o 
  -5  -5  10        6.28        6.47      5.12 o 
  -4  -5  10       83.14       74.11      3.92 o 
  -3  -5  10        2.38        6.27      4.41 o 
  -2  -5  10        1.37        2.77      3.76 o 
  -1  -5  10      446.43      447.07      8.83 o 
   0  -5  10        0.01       -0.62      5.99 o 
   1  -5  10      199.10      197.68      8.50 o 
   2  -5  10        1.78        2.68      5.12 o 
   3  -5  10        3.53        4.85      5.73 o 
   4  -5  10      371.97      388.77      9.30 o 
   5  -5  10       10.63        5.14      5.54 o 
   6  -5  10      237.80      244.38      9.20 o 
  -9  -4  10        2.02        4.79     11.68 o 
  -8  -4  10        1.33        2.49      6.00 o 
  -7  -4  10       12.10        3.24      5.63 o 
  -6  -4  10       49.00       48.11      3.90 o 
  -5  -4  10       94.11       82.37      4.38 o 
  -4  -4  10      527.21      471.72      7.60 o 
  -3  -4  10       54.58       58.06      3.94 o 
  -2  -4  10      144.92      147.34      5.51 o 
  -1  -4  10      454.33      472.08      7.89 o 
   0  -4  10      714.34      742.45      9.42 o 
   1  -4  10      623.43      598.68     17.21 o 
   2  -4  10       18.68       12.18      5.69 o 
   3  -4  10        3.95        6.77      5.90 o 
   4  -4  10        3.39        6.07      6.70 o 
   5  -4  10      136.95      144.50      7.73 o 
   6  -4  10       46.40       47.99      8.73 o 
  -9  -3  10        8.08       12.09     11.78 o 
  -8  -3  10       10.24        8.23      5.98 o 
  -7  -3  10       87.88       84.83      4.66 o 
  -6  -3  10       53.48       52.65      4.54 o 
  -5  -3  10       54.66       55.89      4.28 o 
  -4  -3  10       29.28       29.60      3.90 o 
  -3  -3  10      557.53      571.65      7.90 o 
  -2  -3  10       56.62       59.87      4.94 o 
  -1  -3  10      264.35      272.01      7.44 o 
   0  -3  10       49.96       46.25      4.64 o 
   1  -3  10       11.60       17.13      5.53 o 
   2  -3  10      270.31      266.33     13.58 o 
   3  -3  10       15.88       17.28      6.29 o 
   4  -3  10      133.92      115.17      6.81 o 
   5  -3  10       53.27       48.62      6.59 o 
   6  -3  10        6.94        5.08     11.28 o 
  -9  -2  10        0.00        5.13      6.17 o 
  -8  -2  10        2.44        6.66      4.07 o 
  -7  -2  10        1.66        1.20      4.45 o 
  -6  -2  10      123.95       99.59      4.38 o 
  -5  -2  10       78.17       74.37      4.01 o 
  -4  -2  10        0.48        1.32      4.70 o 
  -3  -2  10     1389.28     1399.08     16.77 o 
  -2  -2  10       37.26       34.34      3.36 o 
  -1  -2  10     1197.15     1238.85     21.39 o 
   0  -2  10      308.26      306.63      7.27 o 
   1  -2  10       42.18       43.24      6.12 o 
   2  -2  10       56.17       57.07      9.90 o 
   3  -2  10      305.72      277.20     10.26 o 
   4  -2  10       23.24       23.21      7.08 o 
   5  -2  10       51.39       49.09      6.87 o 
 -10  -1  10        0.06        6.35     10.30 o 
  -9  -1  10       11.36        8.74      5.07 o 
  -8  -1  10       11.20       14.43      5.03 o 
  -7  -1  10        0.16        1.86      6.32 o 
  -6  -1  10        0.03        0.96      3.97 o 
  -5  -1  10       56.92       55.42      4.09 o 
  -4  -1  10        0.01       -1.04      3.98 o 
  -3  -1  10      463.37      473.38      6.84 o 
  -2  -1  10        0.01        1.67      3.36 o 
  -1  -1  10       20.70       15.58      3.59 o 
   0  -1  10       18.39       16.44      5.83 o 
   1  -1  10       31.48       26.24      6.33 o 
   2  -1  10        0.34        0.70      8.87 o 
   3  -1  10       64.15       72.37      7.68 o 
   4  -1  10       11.14       12.32      7.22 o 
  -9   0  10       49.47       55.70      5.98 o 
  -8   0  10       30.93       27.33      5.20 o 
  -7   0  10      100.22       89.19      4.88 o 
  -6   0  10        3.02        5.95      3.81 o 
  -5   0  10      750.84      747.72     10.72 o 
  -4   0  10       13.13       14.11      3.43 o 
  -3   0  10      346.38      334.45      5.84 o 
  -2   0  10       38.32       36.00      4.13 o 
  -1   0  10       19.42       20.70      4.54 o 
   0   0  10       13.24        8.23      5.98 o 
   1   0  10       41.37       45.55      8.20 o 
   2   0  10       66.90       48.24     10.31 o 
   3   0  10        0.87        4.51     10.48 o 
   4   0  10       21.42       22.96      8.02 o 
  -9   1  10       19.64       15.09      6.48 o 
  -8   1  10        7.26       12.65      4.41 o 
  -7   1  10        1.41        3.10      4.08 o 
  -6   1  10       17.64       16.29      4.12 o 
  -5   1  10      230.67      240.07      6.09 o 
  -4   1  10       11.84       13.84      3.37 o 
  -3   1  10       36.64       38.13      3.91 o 
  -2   1  10      166.88      158.13      6.56 o 
  -1   1  10       23.52       21.38      4.85 o 
   0   1  10        0.53        0.40      5.80 o 
   1   1  10      160.05      171.88      8.83 o 
   2   1  10        0.57       -1.17      9.99 o 
   3   1  10       14.38       18.88      7.47 o 
   4   1  10       70.00       68.31     13.27 o 
  -8   2  10        6.37        7.40      4.53 o 
  -7   2  10       81.53       82.14      5.44 o 
  -6   2  10      145.72      148.85      5.59 o 
  -5   2  10        0.01        2.20      3.58 o 
  -4   2  10       60.95       59.12      4.05 o 
  -3   2  10        0.90        0.94      3.80 o 
  -2   2  10      123.72      109.35      5.14 o 
  -1   2  10       28.88       27.01      5.07 o 
   0   2  10      174.19      172.99      9.92 o 
   1   2  10       36.43       35.93      6.95 o 
   2   2  10      136.41      158.20     13.66 o 
   3   2  10       71.82       69.05     12.80 o 
  -9   3  10        2.57       -0.46     10.28 o 
  -8   3  10        0.12        7.77      4.83 o 
  -7   3  10       13.61       12.12      4.73 o 
  -6   3  10        2.47        3.34      4.43 o 
  -5   3  10        0.06        5.37      5.23 o 
  -4   3  10        9.73        7.92      3.82 o 
  -3   3  10       48.15       43.21      4.44 o 
  -2   3  10       52.86       47.36      5.11 o 
  -1   3  10        7.13        8.07      5.32 o 
   0   3  10       92.16       96.76      6.63 o 
   1   3  10      357.72      381.98     12.26 o 
   2   3  10        0.01        7.92     11.00 o 
  -8   4  10      154.06      165.16     10.20 o 
  -7   4  10        6.96        5.17      4.91 o 
  -6   4  10       21.69       24.76      4.47 o 
  -5   4  10       24.16       24.81      4.34 o 
  -4   4  10       12.01       11.46      5.07 o 
  -3   4  10        3.08        4.55      4.75 o 
  -2   4  10       16.30       20.37      6.28 o 
  -1   4  10        0.52       12.60      6.16 o 
   0   4  10      105.86      118.58      8.07 o 
  -6   5  10       11.29       22.05     11.28 o 
  -5   5  10      138.36      143.00      7.13 o 
  -4   5  10       33.41       27.97      5.88 o 
  -3   5  10        5.91        9.81      6.54 o 
  -2   5  10       60.84       59.67      8.97 o 
  -1   5  10      286.46      323.91     18.51 o 
   1 -13  11        2.29        4.40     11.53 o 
  -1 -12  11      121.62      128.07     10.19 o 
   0 -12  11       72.22       82.72      9.64 o 
   1 -12  11       12.48       10.00      9.51 o 
   2 -12  11      146.93      124.18     10.12 o 
  -4 -11  11        8.42        8.09     11.91 o 
  -2 -11  11       22.99       15.85     10.26 o 
  -1 -11  11       34.19       28.67      8.44 o 
   0 -11  11       79.48       80.59      9.12 o 
   1 -11  11        0.13        4.66     10.21 o 
   2 -11  11      216.01      215.31     10.59 o 
   3 -11  11       18.44       11.75     13.94 o 
  -5 -10  11        0.05        0.33     11.66 o 
  -4 -10  11      174.84      171.58     10.33 o 
  -3 -10  11       98.44      108.22      9.18 o 
  -2 -10  11       18.16       17.02      7.30 o 
  -1 -10  11       13.65       11.55      7.45 o 
   0 -10  11       55.20       46.58     16.88 o 
   1 -10  11       62.30       62.07      6.05 o 
   2 -10  11       59.80       62.64      6.20 o 
   3 -10  11       19.31       18.77      7.37 o 
   4 -10  11        1.07        8.36     13.98 o 
   5 -10  11        3.59        2.20      7.68 o 
  -5  -9  11       20.80       11.91      8.04 o 
  -4  -9  11       31.25       30.00      5.88 o 
  -3  -9  11       47.41       42.39      5.67 o 
  -2  -9  11       49.51       60.38      5.77 o 
  -1  -9  11       17.98       21.55      7.31 o 
   0  -9  11      386.67      383.49      8.93 o 
   1  -9  11        8.09        9.53      5.32 o 
   2  -9  11       58.64       55.60      5.85 o 
   3  -9  11        0.03        1.74      7.18 o 
   4  -9  11       71.56       75.68     16.31 o 
   5  -9  11      169.00      163.10      8.79 o 
   6  -9  11        9.10        6.86      6.99 o 
  -6  -8  11       17.75       20.80      6.31 o 
  -5  -8  11        0.06        2.76      5.63 o 
  -4  -8  11       73.19       69.69      6.25 o 
  -3  -8  11      358.30      377.50     10.66 o 
  -2  -8  11        6.93        8.45      4.25 o 
  -1  -8  11      291.99      285.27     10.83 o 
   0  -8  11       17.55       12.06      4.99 o 
   1  -8  11      178.51      182.43      7.01 o 
   2  -8  11       60.92       52.43      5.58 o 
   3  -8  11       13.32       25.34      5.20 o 
   4  -8  11       36.31       45.88      8.29 o 
   5  -8  11       47.60       39.21      6.30 o 
   6  -8  11       54.64       46.47     10.88 o 
  -8  -7  11        1.02       13.45     11.85 o 
  -7  -7  11        0.79        4.37      7.49 o 
  -6  -7  11       21.46       34.65      6.38 o 
  -5  -7  11        0.21        0.71      5.61 o 
  -4  -7  11       12.84       10.17      5.53 o 
  -3  -7  11       33.06       34.72      5.22 o 
  -2  -7  11      122.75      105.52      5.08 o 
  -1  -7  11      199.51      186.38      7.94 o 
   0  -7  11        0.34       12.70     10.36 o 
   1  -7  11      123.76      123.74      5.88 o 
   2  -7  11       51.82       55.75      5.42 o 
   3  -7  11      703.19      721.25     15.35 o 
   4  -7  11      188.08      185.33      8.81 o 
   5  -7  11       70.42       66.79      6.81 o 
   6  -7  11       52.56       47.82     11.32 o 
  -8  -6  11        2.26        8.27      7.99 o 
  -7  -6  11       23.19       33.02      6.77 o 
  -6  -6  11       78.19       83.54      6.81 o 
  -5  -6  11      386.62      393.12      9.38 o 
  -4  -6  11      125.52      112.14      7.45 o 
  -3  -6  11       66.65       81.97     11.79 o 
  -2  -6  11      110.08       91.66      6.54 o 
  -1  -6  11       11.70       13.45      4.73 o 
   1  -6  11       19.27       17.48      5.21 o 
   2  -6  11        5.23        9.92      5.68 o 
   3  -6  11       24.35       19.48      6.11 o 
   4  -6  11       11.80       17.63      6.73 o 
   5  -6  11        1.57        2.49      6.21 o 
  -8  -5  11       89.03      108.05      9.47 o 
  -7  -5  11       22.44       20.33      6.16 o 
  -6  -5  11       66.47       78.77      6.68 o 
  -5  -5  11      247.12      252.88     10.14 o 
  -4  -5  11       17.78       15.75      3.73 o 
  -3  -5  11      460.36      442.49      8.70 o 
  -2  -5  11        9.16        7.28      4.12 o 
  -1  -5  11       63.80       63.10      5.56 o 
   0  -5  11      190.05      199.47      6.10 o 
   1  -5  11      566.72      579.89     17.97 o 
   2  -5  11       45.31       48.95      6.49 o 
   3  -5  11       62.40       58.45      6.91 o 
   4  -5  11        1.21        7.25      8.35 o 
   5  -5  11        5.60        5.19      6.29 o 
  -8  -4  11        0.07       -0.03      7.34 o 
  -7  -4  11       62.50       52.91      6.74 o 
  -6  -4  11      339.18      332.15     11.54 o 
  -5  -4  11       53.77       47.35      4.32 o 
  -4  -4  11      252.67      234.89      5.95 o 
  -3  -4  11       71.41       70.80      5.26 o 
  -2  -4  11      109.71      105.53      5.48 o 
  -1  -4  11       43.44       46.12      5.74 o 
   0  -4  11       16.96       18.53      4.50 o 
   1  -4  11       12.51       16.26      8.99 o 
   2  -4  11      143.65      154.94      8.24 o 
   3  -4  11       59.97       46.86      7.03 o 
   4  -4  11      103.12      110.20      8.78 o 
   5  -4  11       78.89       78.68      7.50 o 
  -8  -3  11       11.27       11.91      6.35 o 
  -7  -3  11      151.96      150.20     11.12 o 
  -6  -3  11       44.29       47.92      4.77 o 
  -5  -3  11       71.54       64.34      4.73 o 
  -4  -3  11        8.84        9.74      4.00 o 
  -3  -3  11      113.42      110.73      5.16 o 
  -2  -3  11        0.68       -1.55      5.45 o 
  -1  -3  11       29.92       32.29      5.66 o 
   0  -3  11      230.28      223.19      6.85 o 
   1  -3  11        0.66       -0.08      5.94 o 
   2  -3  11       91.05       65.25     11.05 o 
   3  -3  11       76.81       65.19      7.86 o 
   4  -3  11      418.86      409.30     12.95 o 
  -8  -2  11       85.08       86.58      6.01 o 
  -7  -2  11       48.24       41.34      5.28 o 
  -6  -2  11       68.78       64.09      4.24 o 
  -5  -2  11        4.71        6.23      3.81 o 
  -4  -2  11       64.30       58.44      4.70 o 
  -3  -2  11       37.17       36.44      4.45 o 
  -2  -2  11        2.45        1.38      4.76 o 
  -1  -2  11      102.95       92.45      7.08 o 
   0  -2  11        2.14        3.91      5.92 o 
   1  -2  11        0.09        7.59      8.63 o 
   2  -2  11        4.46        0.63      9.59 o 
   3  -2  11        1.59        2.44      7.09 o 
   4  -2  11       94.59      107.32      9.35 o 
  -9  -1  11       32.53       35.52      7.76 o 
  -8  -1  11       56.96       62.11      5.93 o 
  -7  -1  11        8.04       16.63      4.91 o 
  -6  -1  11       25.88       28.44      4.20 o 
  -5  -1  11      311.68      307.81      6.46 o 
  -4  -1  11       91.52       99.83      5.38 o 
  -3  -1  11        4.23        1.87      4.15 o 
  -2  -1  11      350.31      358.36      8.50 o 
  -1  -1  11       10.53        8.61      3.84 o 
   0  -1  11       18.03       16.70      6.46 o 
   1  -1  11       86.21       90.45     11.98 o 
   2  -1  11      150.52      145.45     13.06 o 
   3  -1  11      105.41      112.84     11.11 o 
  -9   0  11        2.42        4.47      7.41 o 
  -8   0  11        0.01        0.38      5.25 o 
  -7   0  11       50.06       55.92      4.84 o 
  -6   0  11        0.07        3.20      4.09 o 
  -5   0  11      173.47      176.58      5.65 o 
  -4   0  11       45.46       42.82      4.76 o 
  -3   0  11      155.43      157.34      6.00 o 
  -2   0  11      127.24      127.78      5.25 o 
  -1   0  11       75.52       97.56      5.78 o 
   0   0  11       66.00       56.56      7.46 o 
   1   0  11       66.54       75.45      7.90 o 
   2   0  11      120.26      142.46     13.67 o 
   3   0  11      120.99      125.73      9.62 o 
  -8   1  11        0.03        5.95      6.63 o 
  -7   1  11       85.04       85.65      5.74 o 
  -6   1  11       34.14       35.55      4.74 o 
  -5   1  11       24.57       30.48      4.59 o 
  -4   1  11        3.58        5.13      4.06 o 
  -3   1  11      117.92      114.50      4.87 o 
  -2   1  11       71.10       69.16      4.93 o 
  -1   1  11        0.06        0.05      4.99 o 
   0   1  11        7.47       14.06      5.55 o 
   1   1  11        2.02        5.68      9.84 o 
   2   1  11      103.13      109.62     12.94 o 
  -8   2  11        0.24        7.68     11.26 o 
  -7   2  11       29.82       34.33      5.11 o 
  -6   2  11        0.40        1.89      4.47 o 
  -5   2  11       24.54       21.72      4.55 o 
  -4   2  11       75.27       74.02      4.56 o 
  -3   2  11       30.35       35.60      4.86 o 
  -2   2  11        2.45        7.85      5.28 o 
  -1   2  11       31.28       45.07      6.69 o 
   0   2  11        2.03        8.79      5.89 o 
   1   2  11        1.21        9.95      7.29 o 
   2   2  11      130.16      148.46     14.52 o 
  -8   3  11        0.15        1.55     10.49 o 
  -7   3  11       59.94       59.96      8.57 o 
  -6   3  11       44.59       42.26      5.29 o 
  -5   3  11       67.16       59.86      4.78 o 
  -4   3  11       45.37       47.16      4.95 o 
  -3   3  11        0.39        2.42      4.65 o 
  -2   3  11       18.05       17.83      5.04 o 
  -1   3  11        2.76        5.19      5.87 o 
   0   3  11       18.44       16.40      7.54 o 
  -6   4  11        1.85        0.71      7.05 o 
  -4   4  11       83.26      100.88      7.52 o 
  -3   4  11        0.80        6.39     10.72 o 
  -2   4  11       17.95       14.59     10.86 o 
  -1   4  11      120.27      113.74     14.36 o 
  -5   5  11       26.90       43.77     12.56 o 
  -4   5  11        2.35        7.87     11.88 o 
  -1 -12  12        1.75       11.52     13.63 o 
   0 -12  12       10.37       20.08      9.50 o 
   1 -12  12        0.03        1.80     10.98 o 
  -2 -11  12       65.88       80.22     13.74 o 
  -1 -11  12      155.11      153.09     10.16 o 
   0 -11  12        0.07        5.25     12.41 o 
   1 -11  12        1.34        1.46      7.98 o 
   2 -11  12        6.29        4.21      7.75 o 
  -4 -10  12      260.98      287.95     16.27 o 
  -3 -10  12       34.89       50.73     12.18 o 
  -2 -10  12       79.39       91.68      8.80 o 
  -1 -10  12       32.30       21.44      8.01 o 
   0 -10  12       28.79       26.83      6.01 o 
   1 -10  12      139.41      129.17      7.49 o 
   2 -10  12       20.89       20.65      6.08 o 
   3 -10  12      154.60      179.41     10.75 o 
   4 -10  12       23.80       39.53     10.48 o 
   5 -10  12      193.52      180.39     14.96 o 
  -5  -9  12        2.23       14.86     11.59 o 
  -4  -9  12        0.25        2.13      5.61 o 
  -3  -9  12       43.31       46.33      6.58 o 
  -2  -9  12       92.78       93.78      8.45 o 
  -1  -9  12      199.98      207.12      9.88 o 
   0  -9  12      103.57       98.07      6.66 o 
   1  -9  12        0.08       -0.51      6.46 o 
   2  -9  12       86.95       85.54      6.68 o 
   3  -9  12       86.26       96.18      9.47 o 
   4  -9  12       11.28        9.76     11.05 o 
   5  -9  12       33.06       25.78     11.77 o 
  -6  -8  12      142.75      166.26     10.21 o 
  -5  -8  12        0.72        8.20      6.15 o 
  -4  -8  12        5.41        4.71      5.62 o 
  -3  -8  12        8.10        6.50      5.26 o 
  -2  -8  12        1.97        8.13      6.35 o 
  -1  -8  12       43.75       40.18      7.32 o 
   0  -8  12        0.10        0.44      6.50 o 
   1  -8  12       11.42       14.48      5.59 o 
   2  -8  12       21.35       23.11      5.83 o 
   3  -8  12       32.78       37.81      6.71 o 
   4  -8  12      183.87      190.31      9.62 o 
   5  -8  12       59.63       56.02     10.44 o 
  -7  -7  12        7.70       12.74     11.06 o 
  -6  -7  12       25.42       21.57      6.42 o 
  -5  -7  12        0.80        0.61      5.97 o 
  -4  -7  12       74.29       75.93      7.80 o 
  -3  -7  12      266.86      260.09     12.09 o 
  -2  -7  12       56.12       43.45      8.87 o 
   0  -7  12      119.07      115.83     11.60 o 
   1  -7  12       33.07       34.52      9.85 o 
   2  -7  12        0.01        0.34      5.57 o 
   3  -7  12      124.81      109.12     11.38 o 
   4  -7  12        7.22        9.56      6.85 o 
   5  -7  12       20.55       26.53     10.02 o 
  -7  -6  12       46.01       52.22      7.31 o 
  -6  -6  12       28.49       28.90      6.53 o 
  -5  -6  12       25.95       22.46      6.21 o 
  -4  -6  12       26.26       36.96      7.09 o 
  -3  -6  12       34.33       39.44      7.17 o 
  -2  -6  12       26.74       28.93      6.56 o 
  -1  -6  12       17.40       16.63      5.11 o 
   0  -6  12      317.83      306.06     14.97 o 
   1  -6  12        3.70        7.02      5.73 o 
   2  -6  12      613.59      620.34     13.16 o 
   3  -6  12      138.32      137.56     10.90 o 
   4  -6  12       42.14       40.80      7.71 o 
   5  -6  12        2.56        1.73     10.38 o 
  -7  -5  12        0.74        8.21      8.29 o 
  -6  -5  12       32.89       35.56      6.35 o 
  -5  -5  12        3.33        2.72      9.37 o 
  -4  -5  12       20.73       24.61      6.61 o 
  -3  -5  12      264.66      247.53      7.25 o 
  -2  -5  12        1.08        1.42      4.51 o 
  -1  -5  12       14.68       14.29      5.35 o 
   0  -5  12       91.61       78.81      7.13 o 
   1  -5  12      248.91      241.04     14.30 o 
   2  -5  12      208.30      233.45      9.69 o 
   3  -5  12       20.68       27.52      7.02 o 
   4  -5  12      202.21      191.30     12.95 o 
  -8  -4  12        4.02        6.67     10.52 o 
  -7  -4  12       31.19       34.46      7.02 o 
  -6  -4  12       19.66       22.86      8.04 o 
  -5  -4  12       36.46       44.93      4.75 o 
  -4  -4  12        0.07        1.10      4.12 o 
  -3  -4  12       24.79       22.47      4.91 o 
  -2  -4  12      250.46      263.43      9.62 o 
  -1  -4  12       16.94       13.24      5.73 o 
   0  -4  12      151.17      145.89      6.33 o 
   1  -4  12        8.65        9.91      9.60 o 
   2  -4  12       44.89       47.91      7.39 o 
   3  -4  12       23.76       19.31      7.26 o 
   4  -4  12       33.68       35.05     11.02 o 
  -8  -3  12      166.16      181.39     14.17 o 
  -7  -3  12       56.35       70.04     10.97 o 
  -6  -3  12       46.38       46.56      5.15 o 
  -5  -3  12      278.57      262.96      6.89 o 
  -4  -3  12        9.95       13.83      4.30 o 
  -3  -3  12        5.19        8.89      4.97 o 
  -2  -3  12       47.36       45.26      5.43 o 
  -1  -3  12       47.24       49.40      5.52 o 
   0  -3  12      183.42      209.24      9.14 o 
   1  -3  12       48.41       52.34      7.44 o 
   2  -3  12       28.80       27.42     10.97 o 
   3  -3  12        0.25        2.68      7.53 o 
  -8  -2  12        8.76        6.49      6.90 o 
  -7  -2  12        1.39        3.35      4.94 o 
  -6  -2  12       36.95       38.26      4.53 o 
  -5  -2  12      229.42      223.79      6.88 o 
  -4  -2  12       33.62       32.51      4.70 o 
  -3  -2  12      104.74      100.82      6.35 o 
  -2  -2  12       45.03       44.06      5.63 o 
  -1  -2  12        6.80        5.91      5.02 o 
   0  -2  12      130.77      151.17      8.89 o 
   1  -2  12       48.79       46.59      7.32 o 
   2  -2  12       87.87       80.57     12.08 o 
   3  -2  12      110.34      109.95      9.53 o 
  -8  -1  12        0.20        7.76      7.08 o 
  -7  -1  12       17.24       17.27      5.20 o 
  -6  -1  12        3.59        4.19      4.34 o 
  -5  -1  12      274.80      293.01      6.79 o 
  -4  -1  12       22.55       26.57      4.81 o 
  -3  -1  12       24.08       20.54      5.65 o 
  -2  -1  12        3.08        2.74      6.33 o 
  -1  -1  12        4.05        7.06      6.69 o 
   0  -1  12      113.31      124.54      8.56 o 
   1  -1  12       48.49       45.89      7.76 o 
   2  -1  12      114.54      110.84     13.62 o 
  -8   0  12       17.15       19.25      7.73 o 
  -7   0  12      118.27      101.94      5.73 o 
  -6   0  12        5.61        5.85      4.46 o 
  -5   0  12       16.95       18.36      4.48 o 
  -4   0  12       64.18       57.75      5.63 o 
  -3   0  12       21.00       24.91      5.71 o 
  -2   0  12        4.86        7.31      9.94 o 
  -1   0  12        5.43       12.02      6.91 o 
   0   0  12        0.66        1.42      7.08 o 
   1   0  12        3.34        7.32      9.88 o 
   2   0  12      154.16      188.13     15.52 o 
  -7   1  12      312.80      331.86     15.36 o 
  -6   1  12       38.55       40.41      5.13 o 
  -5   1  12       11.59       15.81      4.73 o 
  -4   1  12        5.79        5.70      4.59 o 
  -3   1  12        4.48        1.73      7.28 o 
  -2   1  12      149.77      169.32      9.59 o 
  -1   1  12       34.11       42.91      7.77 o 
   0   1  12       16.97       19.04      6.01 o 
   1   1  12       43.56       43.42     12.00 o 
  -7   2  12        7.07        7.46     10.94 o 
  -6   2  12        0.98        4.72      6.23 o 
  -5   2  12       88.10       85.87      5.84 o 
  -4   2  12      130.09      124.50      6.08 o 
  -3   2  12       63.19       69.62      6.01 o 
  -2   2  12       34.78       34.08      7.96 o 
  -1   2  12       19.75       18.57      7.55 o 
   0   2  12      156.47      167.93     10.11 o 
  -6   3  12        0.43        4.40     10.35 o 
  -5   3  12       25.29       23.89     10.75 o 
  -3   3  12        1.25       -0.11      9.92 o 
  -2   3  12       17.42       10.23     11.07 o 
  -1   3  12       14.78       16.76     11.81 o 
  -1 -11  13        0.22       -2.18     13.14 o 
   0 -11  13       84.49       90.52     11.11 o 
   1 -11  13       22.27       24.95     11.14 o 
  -2 -10  13       40.01       35.27     11.79 o 
  -1 -10  13       14.04       12.71      6.44 o 
   0 -10  13        0.16        7.44      6.25 o 
   1 -10  13       58.99       49.02      6.66 o 
   3 -10  13       71.91       81.24     12.93 o 
  -5  -9  13      151.93      178.81     10.30 o 
  -4  -9  13       71.56       93.50      8.66 o 
  -2  -9  13      107.28      121.37      9.23 o 
  -1  -9  13        3.39        6.45      5.91 o 
   0  -9  13        5.64        8.56      5.90 o 
   1  -9  13       63.22       64.35      6.91 o 
   2  -9  13       36.97       35.59      7.80 o 
   3  -9  13       18.31       10.93     10.16 o 
  -6  -8  13       83.47      108.21     14.04 o 
  -5  -8  13       59.87       58.62      8.49 o 
  -4  -8  13       10.21       19.13      6.07 o 
  -3  -8  13      171.88      170.36      7.77 o 
  -2  -8  13       39.89       35.68     10.70 o 
  -1  -8  13      215.29      161.45     12.99 o 
   0  -8  13       23.97       19.12      6.83 o 
   1  -8  13      135.52      134.25     12.79 o 
   2  -8  13       34.95       35.62     11.26 o 
   3  -8  13       14.92       11.40     11.21 o 
  -6  -7  13        3.40        3.59      7.79 o 
  -5  -7  13       25.48       29.58      6.59 o 
  -4  -7  13       42.91       48.89      6.64 o 
  -3  -7  13       61.46       53.02      6.48 o 
   0  -7  13       22.90       18.56      9.84 o 
   1  -7  13      152.71      165.80     14.45 o 
   2  -7  13        0.59        6.80      7.94 o 
   3  -7  13       10.17        5.59      6.73 o 
   4  -7  13       99.00      104.14     12.11 o 
  -6  -6  13        1.24        3.01      6.49 o 
  -5  -6  13       49.77       45.28      6.84 o 
  -4  -6  13        1.09        4.36      7.09 o 
  -3  -6  13       13.67        9.02      6.97 o 
  -2  -6  13        0.17        3.11      6.52 o 
  -1  -6  13        0.28       -1.39      7.16 o 
   0  -6  13       22.46       19.81      9.92 o 
   1  -6  13       76.48       87.11      7.59 o 
   2  -6  13       72.20       67.84      7.64 o 
   3  -6  13        4.49        6.13      7.12 o 
   4  -6  13      294.34      347.71     17.24 o 
  -6  -5  13       84.77       96.21      9.86 o 
  -5  -5  13       92.11      103.43     25.42 o 
  -4  -5  13       15.53       21.26      7.22 o 
  -3  -5  13       15.23       15.08      5.19 o 
  -2  -5  13       86.14       84.27      5.88 o 
  -1  -5  13       99.48      103.89     10.25 o 
   0  -5  13       40.86       37.70      6.98 o 
   1  -5  13        1.01        3.13     10.50 o 
   2  -5  13        5.32        4.27      7.20 o 
   3  -5  13       15.48       26.52      7.79 o 
  -6  -4  13       83.26       88.01      9.39 o 
  -5  -4  13       79.74       84.55      8.83 o 
  -4  -4  13       27.12       28.53      5.69 o 
  -3  -4  13       74.72       80.60      7.58 o 
  -2  -4  13      145.37      150.32      6.98 o 
  -1  -4  13      103.90      104.04      6.41 o 
   0  -4  13      163.86      155.47      8.81 o 
   1  -4  13        0.03        5.82     10.61 o 
   2  -4  13      477.19      516.62     13.93 o 
   3  -4  13       14.44        3.13      9.96 o 
  -6  -3  13        2.47        2.74      5.58 o 
  -5  -3  13       49.93       50.09      5.35 o 
  -4  -3  13       24.39       19.61      5.64 o 
  -3  -3  13        1.09        5.20      5.47 o 
  -2  -3  13        0.73        0.16      6.03 o 
  -1  -3  13       56.02       70.70      9.51 o 
   0  -3  13      137.63      143.88      8.98 o 
   1  -3  13      197.13      187.21     15.19 o 
   2  -3  13      141.49      140.13      9.91 o 
  -7  -2  13       41.57       39.91      7.17 o 
  -6  -2  13        0.76        1.21      4.44 o 
  -5  -2  13        0.12        3.26      4.86 o 
  -4  -2  13       17.02       18.35      5.89 o 
  -3  -2  13       10.22       11.06      5.70 o 
  -2  -2  13        7.52        4.00      6.76 o 
  -1  -2  13       13.63       18.62      7.74 o 
   0  -2  13      142.64      166.37     11.42 o 
   1  -2  13       13.99       14.99      7.73 o 
  -7  -1  13      109.45       97.27      8.63 o 
  -6  -1  13        9.91        7.72      4.79 o 
  -5  -1  13        1.55        5.35      5.04 o 
  -4  -1  13       17.02       23.38      5.22 o 
  -3  -1  13       35.33       35.29      6.37 o 
  -2  -1  13       77.83       78.49      6.91 o 
  -1  -1  13      124.48      122.39      9.09 o 
   0  -1  13       16.27        9.67      7.54 o 
   1  -1  13       54.15       54.62     13.05 o 
  -7   0  13       62.30       59.66     11.80 o 
  -6   0  13       21.99       24.04      5.65 o 
  -5   0  13       96.33       93.75      5.85 o 
  -4   0  13       23.59       29.26      6.60 o 
  -3   0  13        9.14       12.86      6.07 o 
  -2   0  13       18.12       18.32      7.79 o 
  -1   0  13       79.77       79.72      8.76 o 
   0   0  13      111.18      113.28     13.95 o 
  -6   1  13        0.01        9.52     11.24 o 
  -5   1  13        4.00       16.35      7.91 o 
  -4   1  13       22.31       28.54      5.97 o 
  -3   1  13        3.68        6.80      6.43 o 
  -2   1  13       57.29       60.87     11.91 o 
  -1   1  13        0.54        7.68     11.69 o 
  -5   2  13        5.26       -1.81     11.38 o 
  -4   2  13       35.52       33.46     11.58 o 
  -3   2  13       28.65       26.10     11.55 o 
  -2   2  13        0.00        4.93     10.83 o 
  -1 -10  14       15.76       15.27     11.02 o 
   0 -10  14        0.98        4.79      7.63 o 
   1 -10  14       77.52       89.06     20.30 o 
   2 -10  14       63.33       78.83     12.95 o 
  -4  -9  14       23.78       30.87     11.80 o 
  -2  -9  14       55.36       58.75     12.61 o 
  -1  -9  14        8.84       10.54      7.94 o 
   0  -9  14       30.09       31.69      8.08 o 
   1  -9  14      130.23      136.62      9.43 o 
   2  -9  14       76.58       85.30     13.26 o 
  -4  -8  14       13.26       21.99      8.35 o 
  -3  -8  14        1.49        5.43      7.92 o 
  -2  -8  14       13.12        2.51     11.39 o 
  -1  -8  14        0.99       -2.44     10.85 o 
   0  -8  14        4.56        3.83     10.18 o 
   1  -8  14        6.93        6.43     11.29 o 
   2  -8  14       13.02       24.40     11.26 o 
  -5  -7  14      213.93      226.80     13.31 o 
  -4  -7  14       84.95       86.48      7.56 o 
  -3  -7  14       28.20       42.54     11.78 o 
  -1  -7  14      100.37      113.28     13.16 o 
   0  -7  14        9.90       10.24     10.54 o 
   1  -7  14        5.26       15.26     11.87 o 
   3  -7  14       13.90        4.88     10.07 o 
  -5  -6  14        0.18        0.70      7.84 o 
  -4  -6  14       20.17       15.73      7.96 o 
  -3  -6  14       33.59       34.97      7.72 o 
  -1  -6  14       30.85       16.98     10.80 o 
   0  -6  14       60.09       65.37     12.67 o 
   1  -6  14       69.83       78.86      8.25 o 
   2  -6  14        1.58        5.66      9.55 o 
  -5  -5  14       20.12       14.12      8.31 o 
  -4  -5  14       44.12       36.57      8.51 o 
  -3  -5  14        0.16       -2.58     11.04 o 
  -2  -5  14       98.01      109.19     10.64 o 
  -1  -5  14      227.17      230.10     10.23 o 
   0  -5  14      203.18      244.50     16.53 o 
   1  -5  14        0.88        1.96      7.30 o 
   2  -5  14       38.29       49.49     11.36 o 
  -6  -4  14        2.95        5.21     12.24 o 
  -5  -4  14        0.02        2.26      8.14 o 
  -4  -4  14        0.48        4.22      7.97 o 
  -3  -4  14        3.55        8.23      5.83 o 
  -2  -4  14        7.30        9.50      6.77 o 
  -1  -4  14        8.91       12.14      7.03 o 
   0  -4  14      110.35      138.56      9.63 o 
  -5  -3  14        1.17        5.23      5.66 o 
  -4  -3  14      159.75      167.81      8.22 o 
  -3  -3  14      120.95      118.12      7.39 o 
  -2  -3  14      190.09      203.79     10.00 o 
  -1  -3  14       43.25       37.29      8.05 o 
   0  -3  14        0.26        2.98      7.64 o 
  -6  -2  14        2.78       -2.14      7.08 o 
  -5  -2  14       23.58       28.07      5.69 o 
  -4  -2  14        4.26        6.98      6.28 o 
  -3  -2  14        0.05        0.19      6.20 o 
  -2  -2  14      329.76      342.70     10.02 o 
  -1  -2  14       27.14       30.84     17.29 o 
  -6  -1  14       39.24       38.92     12.05 o 
  -5  -1  14        0.89        2.36      6.14 o 
  -4  -1  14       20.31       24.79      6.82 o 
  -3  -1  14       98.07       84.45      7.47 o 
  -2  -1  14       58.09       66.03      9.16 o 
  -4  -6  15       13.97       12.96     11.76 o 
   1  -6  15       30.29       40.60     10.89 o 
  -4  -5  15        4.56        3.32     11.30 o 
  -1  -5  15       12.83       19.41     10.40 o 
  -4  -4  15        6.17       18.65     11.98 o 
  -3  -4  15      127.14      128.91     17.32 o 
  -2  -4  15       36.43       37.32     10.44 o 
  -1  -4  15       21.37       21.20     10.52 o 
  -5  -3  15        6.03        6.91     10.16 o 
  -4  -3  15       78.31       84.93      9.46 o 
  -3  -3  15       65.02       71.18      8.71 o 
  -2  -3  15       28.78       44.42     11.54 o 
  -3  -2  15       21.62       23.51     12.72 o 
                                                 
